# Supplementary material for: Expanding the cytokine receptor alphabet reprograms T cells into diverse states
Source: Nature. 2025 Aug 13;645(8082):1039–50. doi: 10.1038/s41586-025-09393-1 (PMC12460165; doi:10.1038/s41586-025-09393-1)
Supplement: Supplementary file 4 — Source Data Fig. 1 [file 41586_2025_9393_MOESM4_ESM.xlsx]

## Sheet: c
log[nM]	o2R	o10R		o20R		o22R
4	969	2155	2566	2976	2167	2910	4037
3	767	2120	2486	2708	2234	2762	3945
2	686	1874	1985	2690	2114	2952	4104
1	597	1221	1435	2381	1807	2638	3626
0	489	759	850	2354	1195	2061	2671
-1	440	526	601	1426	623	1160	1509
-2	486	521	608	937	530	775	925
-3	473	473	496	780	514	665	680

## Sheet: d
	log[nM]	o2R		o7R		o9R		o21R		o4R
pSTAT1	4	1.20237	1.219	1.01183	0.993458	5.56304	5.56758	1.64129	1.65679	1.86483	1.98267
pSTAT3	4	1.01458	1.03	1.12354	1.10563	5.07792	4.78021	4.57604	4.6825	1.73188	1.68125
pSTAT4	4	1.25417	0.829167	1.10833	1.02083	3.2625	3.47917	4.17083	4.16667	2.2875	2.39583
pSTAT5	4	5.21574	5.284	3.74713	3.46513	3.08374	2.99557	1.03061	0.995826	1.54565	1.54774
pSTAT6	4	1.12289	1.04067	1.03222	1.04956	0.969556	0.837111	0.838667	0.787111	3.41933	3.90267

## Sheet: e
	log[nM]	o2R		oIFNAR2		oIFNGR1		oIFNLR1
pSTAT1	4	1.1236	1.1236	4.32182	4.76799	6.0842	6.58871	8.99017	9.73073
pSTAT3	4	1.93413	1.51297	1.63273	1.57685	0.956088	1.05589	1.37924	1.33733
pSTAT5	4	3.44828	3.44828	1.02556	1.25532	1.33414	1.40134	1.46732	1.53055

## Sheet: f
	log[nM]	o2R	o10R	o20R	o22R
pSTAT1	4	1.23956	1.47822	1.948	4.34756
pSTAT3	4	1.21125	3.2075	3.72	5.04625
pSTAT4	4	0.663333	1.48667	2.79	5.07333
pSTAT5	4	4.6375	1.10333	2.05333	4.19667

## Sheet: g
	log[nM]	o2R		oEPOR		oGCSFR
pSTAT1	4	1.27857	1.01071	0.957143	1.025	1.00357	1.05714
pSTAT3	4	1.125	1.33667	1.00746	1.125	5.8209	5.76119
pSTAT5	4	5.11637	5.16284	2.3804	2.2721	1.84333	1.80333
