# Supplementary material for: Expanding the cytokine receptor alphabet reprograms T cells into diverse states
Source: Nature. 2025 Aug 13;645(8082):1039–50. doi: 10.1038/s41586-025-09393-1 (PMC12460165; doi:10.1038/s41586-025-09393-1)
Supplement: Supplementary file 5 — Source Data Fig. 2 [file 41586_2025_9393_MOESM5_ESM.xlsx]

## Sheet: b
Day	PBS									Pmel									Pmel + MSA-oIL2									o2R pmel +MSA-oIL2									o4R pmel +MSA-oIL2									o7R pmel +MSA-oIL2
6	27.4	22.6	30.4	18.8	21.3	47.4	33.6	21.8	18	22.6	30.4	43.5	28.5	38.2	17.6	14.9	32.2	15.4	31.9	34.7	25.7	47.2	42.9	55.3	23.2	24.8	21.8	20.9	47	27	35.3	34.5	44.6	25.2	27	20.5	21.7	23.4	21.2	13.9	20.8	20.7	24.2	21.1		27.2	11.7	42.8	22
8	44.3	28.6	41.5	34.2	39.3	75.2	67	27.4	30.6	18	46.1	58.8	35.1	79.7	33.6	23.1	34.8	23	46.3	27.9	45.7	67.3	63.9	83.9	26.2	37.7	37.8	28.1	63.7	59.6	28.1	27.4	37.2	30	40.8	28	24.9	23.9	11.5	15.2	12.7	25.2	26.7	18.9		54.5	12.2	51.4	28.4
10	97.9	84.9	47.3	47.3	53.1	90.8	75.5	30	42.9	28.8	75	103.8	63.9	82.4	71.9	24.4	46.5	27.9	79.4	50.9	82.1	70.4	99.8	80.3	28.6	47	37.2	37.7	88.9	54.5	34.4	30.9	34.3	28.6	55.1	31	19.1	33.9	8.1	12	10.6	29.2	37.4	19.1		64.4	12.4	74.4	28.6
12	127.1	127.1	112.5	75.6	73.6	125.3	96.8	40.6	56.6	41.4	111.5	149.9	65.7	82.8	82.5	28.1	30.8	30.8	120.1	82.1	75.7	129.2	117.9	82	24.2	49.6	61.6	45.4	115.4	56.1	47.8	39.4	87.6	29	53.4	28.1	20	35.3	8.1	9.8	13	32.7	33.2	13.3		58.8	15.1	62.1	53.4
14	193	176.9	128.6	94.4	98.4	162.4	163.3	47.6	69.8	49	121.6	165.2	62.7	86.4	58.8	29.1	64.6	32.4	128.7	101.7	102.1	141.8	132.1	79.5	26.7	85.9	64.7	67.6	124.3	56	40.9	32.8	125.8	31.3	63.9	22.4	15.6	31.9	6.8	6.9	11.8	35.3	31.9	15.1		47.7	21.9	79.4	65.5
16	247.2	264.5	173.7	125	126.5	257.4	182.9	68.6	76	49.8	160.7	286.9	68.3	93.9	70.6	34.6	60.3	30.2	119.2	117.5	78.5	163.8	162.2	87.8	23.1	90.3	65.7	68.4	151.3	53.9	30.1	40.9	149.5	31	65	24.4	12	30.6	6.2	7.6	11.7	26.9	28.2	15.1		44.7	6.7	107.3	62.9
18																			159.5	160.2	79.8	171.7	184.1	71.7	20.4	85	68.6	80.9	188.1	66	31.5	42.2	188.1	39.4	48.4	23.8	12.2	24.5	4	6.8	8.9	22	22.3	12.5		34.2	10.1	113.2	95.9
20																												70.3	221.8	61.5	41.4	58	220.2	49.2	40.7	25.8	12.6	26.5	4	7.8	36.5	22.5	16.5	16.5		36.5	11.8	151.4	125.8
22																																					15.2	25	0	5.1	8.4	20	19.5	15.9
24																																					14.2	21.1	0	5.1	7.8	20.2	21.7	17.1
26																																					15.8	26.6	0	5.8	10.3	19.6	26	17
28																																					19.8	30.5	0	14.2	6.2	19.7	28.2	15.9
30																																					17.5	30	0	16.7	3.6	21.6	32.8	17
[truncated: 21 more columns]

## Sheet: c
Day		PBS	Pmel	Pmel + MSA-oIL2	o2R Pmel + MSA-oIL2	o4R Pmel + MSA-oIL2	o7R Pmel + MSA-oIL2	o9R Pmel + MSA-oIL2	o21R Pmel + MSA-oIL2
16		1
16		1
16		1
18		1
20		1
22		1
22		1
30		1
30		1
16			1
20			1
22			1
30			1
30			1
30			1
34			1
38			1
44			1
18				1
20				1
22				1
22				1
26				1
30				1
34				1
36				1
20					1
22					1
28					1
32					1
32					1
32					1
34					1
54					1
42						1
42						1
46						1
54						1
56						1
58						1
62						1
120						1
20							1
26							1
28							1
36							1
36							1
40							1
42							1
44							1
26								1
26								1
36								1
36								1
40								1
40								1
44								1
46								1
24									1
26									1
28									1
28									1
40									1
40									1
42									1
52									1

## Sheet: d
Day	PBS									Pmel									Pmel + MSA-oIL2									oIFNAR2 Pmel + MSA-oIL2									oIFNGR1 Pmel + MSA-oIL2									IFNLR1 Pmel + MSA-oIL2
6	27.4	22.6	30.4	18.8	21.3	47.4	33.6	21.8	18	22.6	30.4	43.5	28.5	38.2	17.6	14.9	32.2	15.4	31.9	34.7	25.7	47.2	42.9	55.3	23.2	24.8	21.8	26.8	54.1	30.1	18.1	17.3	25.8	29.9	23.8		12.6	27.1	35.5	49.5	21.6	23.1	29.9	20.2		10	34.6	17	27.3
8	44.3	28.6	41.5	34.2	39.3	75.2	67	27.4	30.6	18	46.1	58.8	35.1	79.7	33.6	23.1	34.8	23	46.3	27.9	45.7	67.3	63.9	83.9	26.2	37.7	37.8	24.9	59.2	22	21.6	29.6	37.8	40.3	31.4		15.8	17.1	26.8	39.8	35.8	30.5	66.3	28.1		8	24.6	13	25
10	97.9	84.9	47.3	47.3	53.1	90.8	75.5	30	42.9	28.8	75	103.8	63.9	82.4	71.9	24.4	46.5	27.9	79.4	50.9	82.1	70.4	99.8	80.3	28.6	47	37.2	30.4	50.4	22.6	24.2	32.7	32.9	42.5	29.6		18.2	16.7	30.1	50.2	41.6	28.6	58.9	26.5		4	24.8	19.6	25.2
12	127.1	127.1	112.5	75.6	73.6	125.3	96.8	40.6	56.6	41.4	111.5	149.9	65.7	82.8	82.5	28.1	30.8	30.8	120.1	82.1	75.7	129.2	117.9	82	24.2	49.6	61.6	27.4	67	19.5	25.5	23.4	32.6	42.2	29.4		16.6	21	43.7	38.7	56.8	25.7	58.9	24.5		4	30.2	18	21.7
14	193	176.9	128.6	94.4	98.4	162.4	163.3	47.6	69.8	49	121.6	165.2	62.7	86.4	58.8	29.1	64.6	32.4	128.7	101.7	102.1	141.8	132.1	79.5	26.7	85.9	64.7	22.6	86.9	17.2	38.2	25.9	36.9	40.5	29.8		16.1	21.8	52.5	28.4	67.7	25.7	61.1	23.5		4	27.9	15.4	20.4
16	247.2	264.5	173.7	125	126.5	257.4	182.9	68.6	76	49.8	160.7	286.9	68.3	93.9	70.6	34.6	60.3	30.2	119.2	117.5	78.5	163.8	162.2	87.8	23.1	90.3	65.7	29	114.4	14.9	55.9	23.7	34.1	36.2	26.4		16.5	22.6	65.9	23.4	97.8	24.3	49.8	21.6		4	40.6	23.4	19.4
18																			159.5	160.2	79.8	171.7	184.1	71.7	20.4	85	68.6	32.8	112.5	12.8	27.7	58.1	43.7	30.6	26.4		9.7	22.6	63.4	27.8	92.8	25.7	51.2	21.2		4	41.3	23.2	19.4
20																												39.1	119.2	14.4	70.5	27.8	54.4	32.1	32.6		13	25.5	64.4	26.6	108.8	23.4	43.5	23.5		2.3	43.4	26.4	20
22																												52.3	135.2	14.6	121.6	30.2	62.3	31.2	38.9		16.7	33.3	102	27.3	145.2	28.3	42.2	24		2.3	57.6	35.2	20.8
24																												75.7	128.6	14.1	148.1	37.2	78.7	37.7	42.8		16.5	42	127.7	23.5	180.3	27.9	48.1	23		2.9	68.8	47.8	25.2
26																												112.2	165.4	17.6	168.5	40.8	87.6	43.3	45.4		16.4	50.8	152	29.6	238.5	31.2	47.4	24		2.3	90.3	59.4	24.5
28																												129.8	209.3	22.4	220	49.8	100.8	49	54.4											2.3	115.3	89	25.4
30																																														2.3	129	115.8	28.6
[truncated: 4 more columns]

## Sheet: e
Day	PBS	Pmel	Pmel + MSA-oIL2	oIFNAR2 Pmel + MSA-oIL2	oIFNGR1 Pmel + MSA-oIL2	oIFNLR1 Pmel + MSA-oIL2
16	1
16	1
16	1
18	1
20	1
22	1
22	1
30	1
30	1
16		1
20		1
22		1
30		1
30		1
30		1
34		1
38		1
44		1
18			1
20			1
22			1
22			1
26			1
30			1
34			1
36			1
44			1
28				1
28				1
30				1
36				1
40				1
40				1
44				1
46				1
26					1
28					1
38					1
40					1
46					1
48					1
56					1
56					1
30						1
36						1
36						1
40						1
52						1
60						1
60						1
120						1

## Sheet: f
Day	PBS									Pmel									Pmel + MSA-oIL2									o10R Pmel + MSA-oIL2									o20R Pmel + MSA-oIL2									o22R Pmel + MSA-oIL2
6	27.4	22.6	30.4	18.8	21.3	47.4	33.6	21.8	18	22.6	30.4	43.5	28.5	38.2	17.6	14.9	32.2	15.4	31.9	34.7	25.7	47.2	42.9	55.3	23.2	24.8	21.8	27.1	25.4	36	22.8	46.5	27.5	15.9	31.9	27.6	63.8	39.2	46.6	42.2	42.2	31.2	32.2	25.4	22.8	39.5	43.2	39.8	32.4
8	44.3	28.6	41.5	34.2	39.3	75.2	67	27.4	30.6	18	46.1	58.8	35.1	79.7	33.6	23.1	34.8	23	46.3	27.9	45.7	67.3	63.9	83.9	26.2	37.7	37.8	36.5	29	65.9	57.1	48	50.5	23	36	32.3	56.1	35.4	37.7	46.5	45	38.3	36	29.7	25.7	37.3	42.8	49.1	33.9
10	97.9	84.9	47.3	47.3	53.1	90.8	75.5	30	42.9	28.8	75	103.8	63.9	82.4	71.9	24.4	46.5	27.9	79.4	50.9	82.1	70.4	99.8	80.3	28.6	47	37.2	56.3	37.2	69.7	59.5	61.4	75.4	23.9	26.7	37.4	58.4	42.8	40.9	39.4	49.3	41	26.6	25.8	28.4	36.3	47.4	47.6	42.2
12	127.1	127.1	112.5	75.6	73.6	125.3	96.8	40.6	56.6	41.4	111.5	149.9	65.7	82.8	82.5	28.1	30.8	30.8	120.1	82.1	75.7	129.2	117.9	82	24.2	49.6	61.6	37.8	29.8	49.2	35.9	46.6	42.2	24	32.5	48.2	50.9	34.4	47.2	27.5	29.4	35.2	30.2	24	22.6	27.9	39.9	40.7	21.7
14	193	176.9	128.6	94.4	98.4	162.4	163.3	47.6	69.8	49	121.6	165.2	62.7	86.4	58.8	29.1	64.6	32.4	128.7	101.7	102.1	141.8	132.1	79.5	26.7	85.9	64.7	40	18	68	33.8	51.5	56.6	25.2	37.8	66.6	48.2	32.9	46.4	28.7	23.4	32.6	24.8	23	22.4	21.1	61	40	25.6
16	247.2	264.5	173.7	125	126.5	257.4	182.9	68.6	76	49.8	160.7	286.9	68.3	93.9	70.6	34.6	60.3	30.2	119.2	117.5	78.5	163.8	162.2	87.8	23.1	90.3	65.7	37.1	14.7	57	22.1	43.6	46.4	21.2	40.1	83.2	30.9	28.1	42.5	24.5	23.3	27.6	23.7	23.4	19.5	21.1	37	37.7	24
18																			159.5	160.2	79.8	171.7	184.1	71.7	20.4	85	68.6	25.6	12.2	41.9	27	52.5	48	18.7	49.5	84	34.8	21.5	42.9	24.9	23.6	29.7	24.1	22.7	14.9	20.7	38.6	29.9	17.6
20																												35.8	9.6	39.1	23.8	57.8	56.4	20.6	51.4	71.1	32.3	24.6	48	24.6	22.1	28.2	13.4	19.4	19.3	17.3		23.8	19.7
22																												42.2	13.8	64.8	22.9	68.4	79.4	19.7	57.1	94.8	31.2	27.9	41.8	25.5	20.3	27.3	23.1	25.2	17.6	21.9		29.9	24.6
24																												54	7	55.1	26.2	89.6	105.8	24.2	64.8	101.5	33.6	23.5	47	30.9	22	31.7	21.8	25.9	23.8	20.4		28.6	23.4
26																												67.6	6	59.2	25.9	129	157	27	71.4	122.9	26	23.2	55.4	27.3	24	27.9	30	26.2	25.2	19.3		28.7	25.8
28																																					7	34.2	55	28.2	24.9	34.3	27.8	24.5	27.6	17.4		33	22.2
30																																					6.6	35.2	48	31.4	26.1	32.2	26.4	29.2	24.8	19.9		24.8	17.8
32																																					30.6	60.5	57.3	29.4	25.8	32.3	32.8	26.6	24.4	18.7		33.6	6
34																																					46.7	73.2	57.6	24.6	19.9	29.4	44	27.2	32	16.8		38.8	8
36																																					57	92.3	70.2	27.6	0	27.4	49.8	30.5	35.2	17.3		38.8	18.4
38																																					105.6	115.8	115.5	27.9	0	27.6	57.7	32.1	36.7	8		52.8	33.9
40																																					141	159.1	142.7	26.1	0	29.7	84.4	34.3	51.7	0		93.5	37.4
42																																					163.9	179.2	184.7	27	0	0	85.2	31.7	63.4	0		98.1	47
44																																					231.6	265	250.9	27.6	0	0	113.2	34.3	75	0		191.4	68.3
[truncated: 5 more columns]

## Sheet: g
Day	PBS	Pmel	Pmel + MSA-oIL2	o10R Pmel + MSA-oIL2	o20R Pmel + MSA-oIL2	o22R Pmel + MSA-oIL2
16	1
16	1
16	1
18	1
20	1
22	1
22	1
30	1
30	1
16		1
20		1
22		1
30		1
30		1
30		1
34		1
38		1
44		1
18			1
20			1
22			1
22			1
26			1
30			1
34			1
36			1
44			1
26				1
30				1
32				1
34				1
38				1
40				1
44				1
54				1
54				1
44					1
44					1
44					1
54					1
54					1
62					1
70					1
70					1
120					1
18						1
44						1
52						1
52						1
60						1
70						1
120						1
120						1
120						1

## Sheet: h
Day	PBS									Pmel									Pmel + MSA-oIL2									oEpoR Pmel + MSA-oIL2									oGCSFR Pmel + MSA-oIL2
6	27.4	22.6	30.4	18.8	21.3	47.4	33.6	21.8	18	22.6	30.4	43.5	28.5	38.2	17.6	14.9	32.2	15.4	31.9	34.7	25.7	47.2	42.9	55.3	23.2	24.8	21.8	26.3	31.2	49	12.6	47.3	28.5	28.8	24.3		18.3	34	17.6	31.2	49.5	24.1	19	16.2
8	44.3	28.6	41.5	34.2	39.3	75.2	67	27.4	30.6	18	46.1	58.8	35.1	79.7	33.6	23.1	34.8	23	46.3	27.9	45.7	67.3	63.9	83.9	26.2	37.7	37.8	38.7	21.8	48	13.2	56.2	37.4	31.9	30.7		18.2	36.1	12.5	43.7	49	18.2	20.1	16.2
10	97.9	84.9	47.3	47.3	53.1	90.8	75.5	30	42.9	28.8	75	103.8	63.9	82.4	71.9	24.4	46.5	27.9	79.4	50.9	82.1	70.4	99.8	80.3	28.6	47	37.2	45.1	25.3	49	17.8	54.5	26.2	31	31.5		20.4	38.7	14	37.8	53.9	13.8	16.6	13.1
12	127.1	127.1	112.5	75.6	73.6	125.3	96.8	40.6	56.6	41.4	111.5	149.9	65.7	82.8	82.5	28.1	30.8	30.8	120.1	82.1	75.7	129.2	117.9	82	24.2	49.6	61.6	47	26	39	13.5	42.3	30.7	42.6	35.9		24	33.2	10.1	28.6	39.2	13.1	15.8	12
14	193	176.9	128.6	94.4	98.4	162.4	163.3	47.6	69.8	49	121.6	165.2	62.7	86.4	58.8	29.1	64.6	32.4	128.7	101.7	102.1	141.8	132.1	79.5	26.7	85.9	64.7	43.7	24.5	35.6	12.2	45.1	21.6	47.2	34.3		18.6	25.5	7.9	23.1	29	14.4	16.5	13
16	247.2	264.5	173.7	125	126.5	257.4	182.9	68.6	76	49.8	160.7	286.9	68.3	93.9	70.6	34.6	60.3	30.2	119.2	117.5	78.5	163.8	162.2	87.8	23.1	90.3	65.7	43.2	17.5	34.4	11	37	22.2	49.2	35.8		21.1	25.6	9.6	20.3	27.8	14.2	18.3	11
18																			159.5	160.2	79.8	171.7	184.1	71.7	20.4	85	68.6	42.1	19	30.3	9.5	25.2	22.6	55.9	29.3		15.4	22	8	17.6	25.5	13.4	18.3	14.6
20																												47.9	18.3	26.6	10.6	21.8	31.3	62.1	29.7		18.7	21.3	8.2	20	16.6	16.5	17.3	12
22																												67.2	20.9		11	24.8	32	62.6	29.4		19.3	27.7	8.2	17.7	27.2	15.1	19.2	13.6
24																												81.7	24.4		11.8	26.9	29.1	77.7	32.5		22.8	27.3	19.4	19.4	33.3	16.2	20.5	13.2
26																												102.9	38.5		12.2	44.5	23.5	82.7	36.7		27.3	25.9	8.6	18.8	28.2	17.4	20.1	12.7
28																																					32	30.8	8	24.6	0	18.3	19.2	13.2
30																																					39.2	37.3	11.2	24.6	31.7	17.4	17.2	15.6
32																																					52.8	56.7	16.5	26.7	34.7	22	17.6	14
34																																					77.2	57.4	11	25.7	38.1	23.8	19.2	11.5
36																																					80.3	64.9	14.6	22.2	37.1	37	19.5	12.8
38																																					131.4	88.2	20.6	23.4	45.1	37.6	19.6	12.9
40																																					155	95.9	21.9	26.9	43.6	44	21.2	0
42																																					195.8	139.5	28	25.7	67.7	48.2	18.5	0

## Sheet: i
Day	PBS	Pmel	Pmel + MSA-oIL2	oEpoR Pmel + MSA-oIL2	oGCSFR Pmel + MSA-oIL2
16	1
16	1
16	1
18	1
20	1
22	1
22	1
30	1
30	1
16		1
20		1
22		1
30		1
30		1
30		1
34		1
38		1
44		1
18			1
20			1
22			1
22			1
26			1
30			1
34			1
36			1
44			1
20				1
26				1
26				1
30				1
30				1
34				1
50				1
58				1
42					1
46					1
58					1
60					1
62					1
64					1
120					1
120					1
