# Supplementary material for: Expanding the cytokine receptor alphabet reprograms T cells into diverse states
Source: Nature. 2025 Aug 13;645(8082):1039–50. doi: 10.1038/s41586-025-09393-1 (PMC12460165; doi:10.1038/s41586-025-09393-1)
Supplement: Supplementary file 6 — Source Data Fig. 3 [file 41586_2025_9393_MOESM6_ESM.xlsx]

## Sheet: c
NT	o4R	o20R	o22R	oGCSFR
0.45	0.7	1.67	4.62	2.03

## Sheet: j
Pmel	o2R Pmel + MSA-oIL2	o4R Pmel + MSA-oIL2	o9R Pmel + MSA-oIL2	o10R Pmel + MSA-oIL2	o20R Pmel + MSA-oIL2	o22R Pmel + MSA-oIL2	oEpoR Pmel + MSA-oIL2	oIFNLR1 Pmel + MSA-oIL2	oGCSFR Pmel + MSA-oIL2
4.78	10.1	3.24	2.7	12.5	14.4	25.5	12.1	14.5	3.24
8.06	2.09	5.82	11	12.1	11.2	13.8	8.57	12.4	8.65
9.08	11.3	5.87	7.05	7.95	16.8	26.5	8.96	16.9	6.57
7.48	5.45	3.1	7.28	3.01	9.43	20.2	0	20.1	10.4
7.84	10.3	1.18	11.1	5.43	8.25	28.4	19	17.7	7.34
13.8	6.72	16.7	9.06	18.7	4.56	20	4.96	19.4	2.34
9.54	6.72	4.66	3.25	6.95	18	24.7	10.5	19.7	19.5
7	8.87	5.99	16.6	6.06	5.42	19.7	4.41	11.7	10.5
0.99	14.1	11.6	8.31	8.24	25	11.2		23	7.55
7.39	6.96	3.53		12.5	18.2	23.4		6.85
