# Supplementary material for: Expanding the cytokine receptor alphabet reprograms T cells into diverse states
Source: Nature. 2025 Aug 13;645(8082):1039–50. doi: 10.1038/s41586-025-09393-1 (PMC12460165; doi:10.1038/s41586-025-09393-1)
Supplement: Supplementary file 7 — Source Data Fig. 4 [file 41586_2025_9393_MOESM7_ESM.xlsx]

## Sheet: h
NT	Nfic OE	Maf OE	Mafb OE	oGCSFR	oGCSFR (+MSA-oIL2)
0.34	3.46	0.81	1.1	2.3	14.7
0.19	2.93	0.7	0.49	2.68	15.3
0.23	3.8	0.79	0.83	2.62	16.4
1.46	4.39	0.64	0.9	2.7	15.4

## Sheet: i
NT	Nfic OE	Maf OE	Mafb OE	oGCSFR	oGCSFR (+MSA-oIL2)
0.71	0.89	1.9	4.6	0.4	14.7
0.8	0.89	1.92	7.06	0.42	14.1
0.74	0.92	2.37	6.89	0.44	15.3
0.7	0.94	2.67	7.39	0.37	15.1

## Sheet: j
NT	Nfic OE	Maf OE	Mafb OE	oGCSFR	oGCSFR (+MSA-oIL2)
0.92	1.41	2.07	3.79	1.22	16.6
1.31	1.68	2.17	6.43	1.24	16.4
1.22	1.49	2.83	5.65	1.3	17.6
1.27	1.72	3.98	6.69	1.25	16.8

## Sheet: k
NT	Nfic OE	Maf OE	Mafb OE	oGCSFR	oGCSFR (+MSA-oIL2)
0.37	5.75	2.19	1.71	3.07	38.4
0.48	5.44	1.78	1.57	3.53	36.6
0.35	5.08	1.92	1.57	3.43	37.4
0.33	4.26	1.74	1.54	3.91	39.5

## Sheet: l
	NT				oGCSFR
Low	1606	1512	1579	1588	2164	2094	2190	2102
	1576	1536	1560	1537	2024	2025	1998	2143
	1541	1580	1550	1540	2058	1967	2060	2054
	1687	1576	1584	1568	2013	1981	1974	2051
	1636	1612	1673	1638	2167	2141	2117	2316
	1666	1651	1663	1689	2327	2243	2271	2339
	1920	1921	1887	1930	2680	2687	2675	2728
Hi	2083	2091	2009	2039	4606	4309	4283	4227

## Sheet: o
RAW264.7	NT	NoICD	oGCSFR
34.2	6.62	6.33	11.9
25.3	6.16	9.21	10.8
23	6.63	6.65	9.44
27.3	0.03	5.88	15.5
22.7	7.19	0.053	12.1

## Sheet: p
NT	oGCSFR (+MSA-oIL2)
1.15	13.7
1.76	12.6
1.84	13.5
1.92	13.5
