# Supplementary material for: Expanding the cytokine receptor alphabet reprograms T cells into diverse states
Source: Nature. 2025 Aug 13;645(8082):1039–50. doi: 10.1038/s41586-025-09393-1 (PMC12460165; doi:10.1038/s41586-025-09393-1)
Supplement: Supplementary file 8 — Source Data Fig. 5 [file 41586_2025_9393_MOESM8_ESM.xlsx]

## Sheet: d
IL4/CD4			IL5/CD4			IL13/CD4
NT	ho4R		NT	ho4R		NT	ho4R
5.44	12.27		12.47	40.2		12.34	26.8
6.56	11.75		14.29	37.8		13.54	24.13
5.23	10.96		14.43	38.8		13.27	25.1
4.52	13.3		15.48	40.6		14.43	26.6

## Sheet: e
IL4/CD8			IL5/CD8			IL13/CD8
NT	ho4R		NT	ho4R		NT	ho4R
2.71	3.79		10.51	21.37		9.2	11.09
3.38	3.55		11.39	19.55		10.63	10.16
2.92	3.36		12.27	20.83		10.89	11.38
2.26	5.11		12.14	22.14		11.65	11.99

## Sheet: f
	NY-ESO-1 TCR-T + IL-2				ho4R NY-ESO-1 TCR-T + MSA-hoIL2
IFN-γ+IL-4+	1.06	1.15	1.5	1.14	6.29	5.55	5.17	6.4
IFN-γ+IL-5+	3.61	3.89	4.9	4.48	18.5	16.3	16.4	18
IFN-γ+IL-13+	2.04	2.24	2.77	2.73	10.9	8.73	9.3	10.6

## Sheet: g
	NY-ESO-1 TCR-T + IL-2				ho4R NY-ESO-1 TCR-T + MSA-hoIL2
IFN-γ+IL-4+	0.78	0.83	1.16	0.72	2.15	1.83	1.8	2.48
IFN-γ+IL-5+	3.08	3.29	4.49	3.65	8.97	7.45	7.93	9.14
IFN-γ+IL-13+	2.15	2.47	3.22	2.83	4.61	3.85	4.24	4.87

## Sheet: h
NT	ho4R
32.8	51.1
35.9	51.1
30.2	48.2
34.6	54.8

## Sheet: j
Day	PBS					NY-ESO-1 TCR-T					ho4R NY-ESO-1 TCR-T + MSA-hoIL2
6	15	16.1	21.6	22.9	14.1	16.1	17.6	20.7	15.5	19.2	18.5	22.5	21.5	16.1	17.2
8	24.3	17.9	33	26.7	16.5	25.8	17.6	24.4	24.4	21.9	17.4	18.3	21.8	15.8	21.6
10	27.7	22	40.5	30.7	28	28.8	25.8	28.1	25.6	22.8	16.6	18.9	26.9	16.2	17.2
12	31.8	22.6	48.2	32.8	40	33.7	34.2	30.9	31.5	24.4	19.3	16.8	32.4	12.9	26.7
14	49	34.2	60	51.7	47.5	54.1	39.6	47.4	44.7	31	25	16	36.9	21	39.4
16	63	38.7	83.9	74.1	63.2	71.8	73.5	66.3	44	44	32.9	29.1	48	31.3	40.3
18	68.9	91.7	93	85.7	77	83.2	83	75.2	82.4	50.2	52.2	33	59.9	39.2	50.1
20	93.5	71.5	117.8	107.6	95.2	97.9	103.2	97.9	111	67.3	61.4	37.1	69.6	44.5	63.1
22	110.9	81.9	125.6	120.2	116.2	111.2	113.3	110.7	127.5	83.8	70.3	36	80.6	52.4	71.1
24	142.1	98.6	163.4	160.5	148.9	136.3	135.5	131	148	113.9	89.6	39	95.9	56.4	90.1
26	175.5	115.6	192.4	178.9	193.2	153.9	164.2	135.7	174.2	138	89.1	44.2	101.4	69	104.3
28	198.4	123.3	204.9	192	207.1	190.3	180.3	153.8	199.1	150.1	102.9	51.8	110.1	84.5	120

## Sheet: k
	NY-ESO-1 TCR-T					ho4R NY-ESO-1 TCR-T
% of IL-4+	26	23.8	25.12	27.35	26.63	86.76	86.42	85.9	83.62	87.63
% of IL-5+	18.098	15.622	18.03	19.138	18.314	68.99	62.24	63.36	59.33	59.87
% of IL-13+	1.15	0.687	0.741	0.489	0.172	9.822	8.46	8.98	9.11	9.62
