# Supplementary material for: Expanding the cytokine receptor alphabet reprograms T cells into diverse states
Source: Nature. 2025 Aug 13;645(8082):1039–50. doi: 10.1038/s41586-025-09393-1 (PMC12460165; doi:10.1038/s41586-025-09393-1)
Supplement: Supplementary file 9 — Source Data Fig. 6 [file 41586_2025_9393_MOESM9_ESM.xlsx]

## Sheet: b
Day	PBS					CD19 CAR-T					ho22R CD19 CAR T + MSA-hoIL2					hoGCSFR CD19 CAR T + MSA-hoIL2
4	4130	6860	66000	122000	136000	81200	69900	57200	5710	4750	91100	9770	74600	66500	86800	43800	73100	65200	38500	29100
6	8090	51800	70700	344000	36200	269000	179000	143000	151000	181000	69600	41700	42800	41900	46900	22900	90600	66100	73000	33100
9	84000000	75000000	68500000	73500000	6560000	434000	128000	73400	186000	165000	10900	12400	10500	17600	16000	2570	43800	32000	37300	4820
13	108000000	83000000	98700000	91900000	100000000	4650000	1980000	1650000	300000	1740000	43000	117000	52500	52400	87100	68800	216000	114000	284000	71500
17	245000000	222000000	197000000	240000000	214000000	38400000	13000000	17000000	25500000	16300000	34400	230000	48100	24600	86800	113000	1340000	104000	177000	177000
21						292000000	126000000	127000000	161000000	159000000	174000	379000	58800	73100	199000	3710000	7570000	2280000	9810000	1810000
25											154000	634000	438000	341000	163000	5600000	63900000	37000000	120000000	3940000

## Sheet: d
Day	PBS	CD19 CAR-T + MSA-hoIL2	ho22R CD19 CAR T + MSA-hoIL2	hoGCSFR CD19 CAR T + MSA-hoIL2
29	1
29	1
29	1
31	1
31	1
29		1
29		1
31		1
31		1
43		1
90			1
90			1
90			1
90			1
90			1
19				1
31				1
90				1
90				1
90				1

## Sheet: f
Day	PBS					NY-ESO-1 TCR-T					ho2R NY-ESO-1 TCR-T + MSA-hoIL2					ho22R NY-ESO-1 TCR-T + MSA-hoIL2					hoGCSFR NY-ESO-1-TCR-T + MSA-hoIL2
6	16.7	14.6	16.4	20.3	17.6	15.6	15.5	18.7	15	14.7	15.5	15.5	14.2	15.2	16	15.2	13.3	15.5	17.5	16.5	12.6	18.2	18.9	15.5	22.8
8	20.5	19	16.7	21.8	21.7	21.2	22.4	26.4	13.5	21.6	18	24	20.1	17.5	17.6	12.9	18	16.3	16.4	16.3	13.5	18.5	18.3	15.2	24.5
10	30.7	22.3	21.5	24.4	26.6	20.3	22.7	31.9	15	23.4	18.8	19.8	19.8	22.6	17.6	10.6	16.8	16.3	10.3	13.3	8	21.2	12.2	12.2	18.3
12	31.3	24.8	21.5	32.8	27.5	23.2	31	33.1	13.5	26	16.5	27.6	16.6	22.6	20.1	8.3	10.3	12.6	12.2	8.6	8.6	17.9	17.1	14.4	18.7
14	43.1	30.7	34	36.9	34.5	25.8	33.5	37.8	12.8	26.2	25.5	21.1	18.1	28.2	21.7	15.5	15.1	11.1	0	12.7	3	16.5	20	13.9	12.4
16	46.2	41.3	29.6	40.2	45.2	24.2	35.1	48.6	13.3	32.6	26	22	25.1	30.5	23.8	9.8	0	14.7	0	0	0	24.4	23.9	0	0
18	52.9	44.8	35	44.1	55.9	23.9	65.7	57.1	13.2	40	36.4	21.2	24.8	32.3	28.8	14.2	0	0	0	0	0	32.3	21.3	0	0
20	69	57	48	57.6	65	27.6	82.7	91	23	52.7	44.1	20.3	29.5	40	39	0	0	0	0	0	0	25.9	19.8	0	0
22	87.9	64.9	63.9	77.2	81	41.9	112.3	104.4	35.3	51.8	55.4	29	55.4	51.8	54.9	0	0	0	0	0	0	36.4	0	0	0
24	113.9	94.1	77.2	91.4	105.5	28.8	122.2	95.8	43.4	56	62	40.7	66.6	51	66.6	0	0	0	0	0	0	0	0	0	0
26	153	119.2	105.5	106.9	126.7	36.4	149.5	129.8	50.3	72	81	47.4	90.2	52.9	90.2	0	0	0	0	0	0	0	0	0	0
28	180.8	128.4	120.4	123.9	161.7	53.9	172.4	156.8	62.1	80.9	101.8	49	95.7	49.2	111.9	0	0	0	0	0	0	0	0	0	0
30	196	142	140.8	152.3	171.6	67.9	214.1	162.5	79.1	100.7	123.5	41.6	116.4	53.9	133.8	0	0	0	0	0	0	0	0	0	0
32	237.2	165.4	157.4	166.3	218.9	85.3	252.7	191	89	125.2	153	44.7	134.4	73.9	110	0	0	0	0	0	0	0	0	0	0
34											184.1	55.2	162.6	114.2	106.8	0	0	0	0	0	0	0	0	0	0
36											211.3	63.9	186.7	122	123.9	0	0	0	0	0	0	0	0	0	0
38											238.5	73.2	210.8	148.6	137.3	0	0	0	0	0	0	0	0	0	0
40																0	0	0	0	0	0	0	0	0	0
42																0	0	0	0	0	0	0	0	0	0
44																0	0	0	0	0	0	0	0	0	0
44																0	0	0	0	0	0	0	0	0	0
46																0	0	0	0	0	0	0	0	0	0
48																0	0	0	0	0	0	0	0	0	0
50																0	0	0	0	0	0	0	0	0	0

## Sheet: g
Day	PBS	NY-ESO-1 TCR-T	ho2R NY-ESO-1 TCR-T + MSA-hoIL2	ho22R NY-ESO-1 TCR-T + MSA-hoIL2	hoGCSFR NY-ESO-1-TCR-T + MSA-hoIL2
32	1
32	1
34	1
34	1
36	1
32		1
34		1
40		1
42		1
44		1
38			1
38			1
44			1
44			1
50			1
90				1
90				1
90				1
90				1
90				1
90					1
90					1
90					1
90					1
90					1

## Sheet: h
NY-ESO-1 TCR-T	ho22R NY-ESO-1 TCR-T	hoGCSFR NY-ESO-1-TCR-T
31.471	186.552	34.3438
27.5	199.976	34.6421
26.9404	86.7303	45.9363
31.7203	97.6258	43.2487
29.85	101.855	120.729

## Sheet: i
NY-ESO-1 TCR-T	ho22R NY-ESO-1 TCR-T	hoGCSFR NY-ESO-1-TCR-T
0	3.83	1.12
0.85	4.32	0.44
0.38	3.81	1.63
0.34	2.91	0.64
0.49	4.82	0.92
