# Supplementary material for: Expanding the cytokine receptor alphabet reprograms T cells into diverse states
Source: Nature. 2025 Aug 13;645(8082):1039–50. doi: 10.1038/s41586-025-09393-1 (PMC12460165; doi:10.1038/s41586-025-09393-1)
Supplement: Supplementary file 10 — Source Data Extended Data Fig. 1 [file 41586_2025_9393_MOESM10_ESM.xlsx]

## Sheet: b
pSTAT1												pSTAT3												pSTAT4												pSTAT5												pSTAT6
log[nM]	o2R		o7R		o9R		o21R		o4R			log[nM]	o2R		o7R		o9R		o21R		o4R			log[nM]	o2R		o7R		o9R		o21R		o4R			log[nM]	o2R		o7R		o9R		o21R		o4R			log[nM]	o2R
4	2885.7	2925.6	2428.4	2384.3	13351.3	13362.2	3939.1	3976.3	4475.6	4758.4		4	487	494.4	539.3	530.7	2437.4	2294.5	2196.5	2247.6	831.3	807		4	301	199	266	245	783	835	1001	1000	549	575		4	5998.1	6076.6	4309.2	3984.9	3546.3	3444.9	1185.2	1145.2	1777.5	1779.9		4	505.3
3	2122.2	2168.8	2035.2	1966.6	11437.3	10810.3	2806.5	3066.2	3829.1	3795.8		3	527	560.4	512.9	522.4	2425.6	2416.9	2100	2319.3	863	909.8		3	352	294	258	281	820	897	994	1242	521	610		3	5861.9	6104.4	4138.5	3871.6	3607.7	3726.2	1143.5	1137.3	1994.6	1829.9		3	477.4
2	1803.4	1937.2	1781	1630.5	7618.8	7852.6	2335.5	2253.6	3177.9	3313.2		2	534.2	545.4	537.6	559	2143.9	2205.5	1785.6	1625.7	885.9	892.7		2	315	218	225	249	639	675	844	888	542	602		2	4743.4	5011.1	3178.2	3669.1	2939.9	3013.9	784.7	785.7	1626.1	1678.1		2	506.9
1	1459.3	1412	1544.4	1437.8	4262.8	4202.2	1206.3	1372.6	2425.5	2594.9		1	496.9	485.7	517.2	533.7	1401.1	1321.4	988	905.6	748.7	730.5		1	240	266	211	257	330	324	565	452	480	409		1	2905.6	3034.7	2118.4	2026.2	1606.1	1525.5	516.9	517.5	1218.3	1152.1		1	496.3
0	1064.9	1045.6	1147.3	1158.9	1255.9	1316.8	1055.3	1009.9	1725.8	1688.1		0	469	501.1	543.1	545.8	704.8	700.5	594.1	619.7	666.5	647.6		0	233	218	210	209	217	283	467	418	368	412		0	1224.5	1086.5	938.9	855.9	620.2	661.1	462.3	450.7	790.1	775		0	461.2
-1	1063.7	1039.5	1251.8	1294.5	1007.6	1062.2	966	888.3	1453.3	1265.2		-1	513.8	526.4	534.2	554.5	562.8	505.4	503.5	579.5	598.6	538.4		-1	208	230	241	216	220	263	353	386	285	297		-1	567	603	732.1	610.8	502.7	497.2	486.7	487	566.9	548.7		-1	425.1
-2	1246.7	1274.3	1391.7	1422.1	1185.7	1142.7	1088.1	1036.4	1267	1284		-2	557.1	549.7	596.2	606.1	601.6	562.1	607.4	571.2	588.8	652.3		-2	268	224	243	256	273	265	379	378	196	290		-2	528	509	560.4	526.3	494.7	496	498	440.9	540.8	451.3		-2	450.2
-3	1360.4	1513.3	1626.5	1757.4	1126	1367.8	1341.2	1257.3	1496.9	1762.5		-3	634.1	615.2	608.2	699.5	574.9	577.8	591.2	618.6	682.8	653.1		-3	215	215	227	214	201	344	351	396	237	289		-3	559.7	592	624.7	591.6	592.8	540.1	543.3	509	571.2	531.7		-3	552.1
[truncated: 9 more columns]

## Sheet: c
pSTAT1										pSTAT3										pSTAT5
log[nM]	o2R		oIFNAR2		oIFNGR1		oIFNLR1			log[nM]	o2R		oIFNAR2		oIFNGR1		oIFNLR1			log[nM]	o2R		oIFNAR2		oIFNGR1		oIFNLR1
4	1	1	3.84642	4.24351	5.41493	5.86395	8.00125	8.66035		4	1.12218	0.877823	0.947307	0.914881	0.554719	0.612623	0.800232	0.775912		4	1	1	0.297414	0.364043	0.386899	0.406389	0.425523	0.443859
3	0.992806	0.982128	3.85205	3.83077	6.36532	6.29659	6.77249	7.23367		3	1.00261	0.997386	0.763399	0.871895	0.6	0.575163	0.99085	0.983007		3	0.936735	0.984396	0.318966	0.373677	0.448523	0.422516	0.366899	0.435222
2	0.863935	0.852834	2.3838	2.5451	4.29592	4.46086	6.67982	5.47457		2	0.960784	1.03922	0.827731	0.893557	0.616247	0.607843	0.913165	0.704482		2	0.829533	0.856309	0.25584	0.271913	0.354969	0.289664	0.360518	0.309248
1	0.656553	0.643116	1.06162	1.17286	1.94112	2.33946	3.19182	3.1079		1	1.01617	0.98383	1.15234	1.17957	0.765957	0.765957	0.994043	1.12511		1	0.54074	0.577341	0.191185	0.244098	0.260818	0.249885	0.192423	0.206025
0	0.544886	0.510751	0.705974	0.848366	0.971185	0.940362	1.37487	1.19834		0	0.886673	1.11333	1.16229	1.29465	0.837715	0.837715	1.23844	1.11514		0	0.293799	0.295794	0.222052	0.24057	0.232916	0.233144	0.113061	0.125132
-1	0.495777	0.472773	0.668439	0.822675	0.540466	0.623003	0.692549	0.705044		-1	0.807339	1.19266	1.16697	1.1633	0.873395	0.823853	1.09541	1.02385		-1	0.17005	0.178155	0.196607	0.222252	0.224858	0.250038	0.091525	0.096693
-2	0.508602	0.466629	0.704723	0.800614	0.541719	0.551651	0.52202	0.581187		-2	0.921327	1.07867	1.13175	1.08057	0.636967	0.64455	1.22844	1.40853		-2	0.140156	0.148575	0.185484	0.218318	0.249478	0.227615	0.08993	0.091637
-3	0.576791	0.502094	0.742258	0.849763	0.551992	0.665602	0.547694	0.578421		-3	0.888263	1.11174	0.880751	0.923944	0.602817	0.58216	0.843192	0.826291		-3	0.138904	0.136092	0.218437	0.222252	0.229185	0.258639	0.099502	0.101959

## Sheet: d
pSTAT1									pSTAT4										pSTAT5
log[nM]	o2R	o10R		o20R		o22R			log[nM]	o2R		o10R		o20R		o22R			log[nM]	o2R	o10R		o20R		o22R
4	5578	5554	6652	8766	6574	13974	19564		4	301	199	446	465	837	881	1522	1363		4	5565	1324	1458	2464	1973	5036	6180
3	3932	4983	5403	6655	4922	13154	17908		3	352	294	492	487	843	904	1333	1722		3	5005	1182	1194	2076	1626	4390	6408
2	3667	4105	4285	5810	4337	12192	16584		2	315	218	402	387	822	776	1339	1068		2	5099	953	917	1912	1389	4454	6088
1	2787	2645	2852	4960	3711	8378	10837		1	240	266	391	369	603	594	670	707		1	4054	662	700	1535	1123	3579	4879
0	1910	1768	1950	3970	2626	4043	5484		0	233	218	390	401	458	550	431	535		0	2830	524	479	1292	723	2133	2946
-1	1366	1602	1719	2768	2005	2329	2932		-1	208	230	401	317	434	415	443	474		-1	1201	464	439	780	504	887	1006
-2	1225	1554	1791	2140	1814	1951	2557		-2	268	224	383	304	370	444	427	422		-2	515	468	493	622	515	593	635
-3	1283	1721	1858	2168	1923	2085	2552		-3	215	215	375	407	487	340	340	375		-3	493	533	518	658	513	577	625

## Sheet: e
oGCSFR_pSTAT1								oGCSFR_pSTAT3								oGCSFR_pSTAT5								oEPOR_pSTAT5
log[nM]	o2R			oGCSFR				log[nM]	o2R			oGCSFR				log[nM]	o2R			oGCSFR				log[nM]	o2R			oEPOR
3.69897	358	283	268	287	281	296		3.69897	67.5	80.2	75.8	390	386	399		3.69897	1028	950	1006	553	541	541		4	11473.5	9774	9686.8	2380.4	2272.1	2565.9
2.69897	272	247	260	249	253	241		2.69897	82.8	68.5	76.3	359	351	364		2.69897	956	919	924	418	426	399		3	9982.6	9125.7	8963.5	1841.1	1963.4	2029.9
1.69897	209	205	220	200	241	204		1.69897	69.9	76.5	74.2	266	319	264		1.69897	710	700	717	276	259	290		2	9733.8	8071.4	8283.8	1615.1	1651.9	1536.7
0.69897	174	169	181	170	162	171		0.69897	69.5	71.9	57.8	161	166	171		0.69897	399	402	433	166	157	157		1	6068	6275.6	5767.7	930.2	910.5	791.5
-0.30103	161	166	156	161	147	149		-0.30103	59.7	62.4	61.4	109	105	96.4		-0.30103	224	239	229	133	140	115		0	2976.2	3422.7	2995.2	677	747.3	664.9
-1.30103	167	157	167	151	161	145		-1.30103	64	61.2	65	101	95.5	92.7		-1.30103	158	160	163	133	122	116		-1	1016.3	1316.9	1111.5	664.1	612.6	646.6
-2.30103	158	136	175	141	161	154		-2.30103	57.8	63.2	56.9	89.9	77.6	92.4		-2.30103	149	150	169	135	122	117		-2	780.7	698.8	683	668.2	724.6	683
-3.30103	163	140	153	140	158	130		-3.30103	62.2	59	59.2	77.3	83.3	82.6		-3.30103	133	162	154	135	123	121		-3	770.2	798.5	711.4	745.1	607.7	885.2
