# Supplementary material for: Expanding the cytokine receptor alphabet reprograms T cells into diverse states
Source: Nature. 2025 Aug 13;645(8082):1039–50. doi: 10.1038/s41586-025-09393-1 (PMC12460165; doi:10.1038/s41586-025-09393-1)
Supplement: Supplementary file 11 — Source Data Extended Data Fig. 2 [file 41586_2025_9393_MOESM11_ESM.xlsx]

## Sheet: a
log[nM]	YFP-		ho2R		ho10R		ho22R		hoGCFR
3	3634	10450	50540	58620	125354	73555	125388	157779
2	3697	3903	50761	40332	101697	80958	119058	180169	54331	52549
1	2767	3717	40594	40414	79924	75075	92073	117439	39848	39879
0	2254	2584	11843	24424	30900	35233	34880	38058	18329	18603
-1	2723	2567	7831	9058	7642	6785	19881	8244	8105	8307
-2	2613	1938	4342	4246	8595	8947	9663	14844	6431	6807
-3	2859	2602	5633	6172	3451	9141	9338	9916	6612	6596
-4	7327	3518	19499	6280	11008	10260	6169	20003	7018	12413

## Sheet: b
log[nM]	YFP-		ho2R		ho10R		ho22R		hoGCFR
3	3820	3820	10072	10072	21057	21057	19676	16573
2	3830	3736	10288	10093	22462	18827	15356	15678	17770	17140
1	3636	3534	10088	8931	18701	24128	19638	16293	15653	15695
0	3592	3106	7836	7107	14921	14985	14609	12576	11848	12622
-1	2961	3309	5901	6698	10137	10514	7607	10398	8671	9134
-2	3352	2583	6482	6129	9159	9380	8173	7394	9516	8949
-3	3558	2829	6878	6185	7595	9299	7539	6811	8009	8484
-4	8849	3434	5308	7067	10105	8741	8256	9027	8489	9856

## Sheet: c
log[nM]	YFP-		ho2R		ho10R		ho22R		hoGCFR
3	4616	4616	19341	19341	8699	8699	14258	13791
2	4111	4028	23033	20856	8770	7624	15496	13436	9446	9454
1	2527	2407	17276	20218	5045	4647	8776	7300	6874	6963
0	2064	2094	15212	15466	3244	3478	3947	2519	3972	3804
-1	2101	2169	10223	9853	3003	2907	2600	2518	2743	2587
-2	2049	2263	6557	5786	2655	2998	2261	2473	2550	2220
-3	2596	2755	4096	2512	3007	3671	2582	2180	2485	2269
-4	2597	2597	3656	3656	5986	3383	3230	2307	2982	5014

## Sheet: d
log[nM]	o2R		o10R		o22R		oGCSFR		YFP-
4	4945	5791	4895	5271	5144	3136	3059	2806	1972	2384
3	2766	4228	4261	4431	2801	8772	2716	2732	1892	2284
2	4733	4595	4755	4976	5546	4092	2797	2235	2367	2118
1	4294	3736	5073	5230	5595	6028	3007	2129	2350	2081
0	4408	4506	6287	8171	7573	4080	2944	2685	2090	2065
-1	4118	5124	7763	4895	5806	6461	3447	1843	2020	2064
-2	4858	4363	4548	5009	5909	5042	2770	3111	1926	2010
-3	4201	4080	3197	6312	5640	5453	3474	3800	2038	1811

## Sheet: e
log[nM]	o2R		o10R		o22R		oGCSFR		YFP-
4	11477	14289	11575	12208	11773	15288	8766	8826	6551	7788
3	13259	11701	10928	12516	10560	15973	8629	8194	6773	4605
2	13473	13693	12886	13827	15345	9719	7593	7892	5735	5602
1	13350	12829	12666	8787	16049	15042	9381	9154	6936	7935
0	12417	13323	12780	12320	13537	12497	8497	8524	6416	8061
-1	12677	14468	12909	9781	16797	12438	9746	8319	5974	7548
-2	14243	13998	13058	14256	12692	13614	8730	12101	7419	7641
-3	14539	15877	14964	10219	12915	14702	10534	8431	7586	8724

## Sheet: f
log[nM]	o2R		o10R		o22R		oGCSFR		YFP-
4	4945	5791	4895	5271	5144	3136	3059	2806	1972	2384
3	2766	4228	4261	4431	2801	8772	2716	2732	1892	2284
2	4733	4595	4755	4976	5546	4092	2797	2235	2367	2118
1	4294	3736	5073	5230	5595	6028	3007	2129	2350	2081
0	4408	4506	6287	8171	7573	4080	2944	2685	2090	2065
-1	4118	5124	7763	4895	5806	6461	3447	1843	2020	2064
-2	4858	4363	4548	5009	5909	5042	2770	3111	1926	2010
-3	4201	4080	3197	6312	5640	5453	3474	3800	2038	1811

## Sheet: g
nM	oIL-2		oIL-2 TR
1000	55264	45705	3045	3162
200	48730	59721	3325	4699
40	25367	25583	2915	2890
8	13018	8178	2839	2784
1.6	5063	4111	3167	2867
0.32	3383	3181	2990	3156
0.064	3615	3314	2373	3676
0.0128	3557	4073	3461	2946

## Sheet: h
Time	CD19(1D3)28z		CD19(1D3)28z_YRHQ		CD19(1D3)28z_22R CTD
30'	236	219	253	259	310	379
60'	233	278	305	323	346	459
90'	277	250	383	376	476	553
120'	348	389	525	475	655	659
240'	446	473	627	609	784	763
IL-21 30'	797	752	768	767	878	842
