# Supplementary material for: Expanding the cytokine receptor alphabet reprograms T cells into diverse states
Source: Nature. 2025 Aug 13;645(8082):1039–50. doi: 10.1038/s41586-025-09393-1 (PMC12460165; doi:10.1038/s41586-025-09393-1)
Supplement: Supplementary file 12 — Source Data Extended Data Fig. 3 [file 41586_2025_9393_MOESM12_ESM.xlsx]

## Sheet: a
Day	PBS						Pmel						Pmel + MSA-oIL2						o2R Pmel + MSA-oIL2						o9R Pmel + MSA-oIL2						o10R Pmel + MSA-oIL2						o20R Pmel + MSA-oIL2						o22R Pmel + MSA-oIL2
6	100	100	100	100	100	100	100	100	100	100	100	100	100	100	100	100	100	100	100	100	100	100	100	100	100	100	100	100	100	100	100	100	100	100	100	100	100	100	100	100	100	100	100	100	100	100	100	100
8	102.5	96.9	95.8	99.4	101.1	96.2	94.6	99.4	97.5	97.5	99.4	98.5	97.9	98.8	93.5	94.3	96.4	98.1	97.1	103.6	98.8	97.1	99.4	96.2	100.6	98.4	101.3	97.5	97.6	98.7	93.1	95.4	99.4	97.5	93	96.2	96.1	96.4	101.3	100.6	95.5	97.7	102.4	99.4	99.4	94.2	94.5	102.9
10	100.6	93.8	93.8	98.1	98.9	96.8	87.2	100	105	93	84.1	96	93.8	98.2	88.3	90.3	101.2	94.9	93.6	104.2	95.8	97.1	97	94.3	98.8	95.7	99.4	109.5	102.4	96.2	92.4	86.2	93.2	94.3	90.7	88.6	90.3	97	93.4	100.6	95.5	93.6	95.9	90.5	88.8	91	83.6	97.7
12	102.5	96.9	98.6	96.3	100.6	89.2	95.3	104.3	101.2	93	80.1	99	92.4	101.2	96.8	97.7	96.4	99.4	99.4	107.1	98.8	97.7	98.2	98.1	104.1	95.1	100	96.2	102.4	98.7	96.2	92.8	95.7	93	91.9	90.5	96.8	97.6	95.4	100.6	99.4	100	101.8	80.4	95.3	94.8	97.9	101.8
14	107.6	100.6	89.6	100.6	93.8	113.3	102.7	106.7	103.7	99.4	76.7	99	99.3	103	101.9	100	98.2	101.3	98.8	111.9	101.8	98.9	104.2	102.5	106.5	97.3	102.5	100.6	104.8	100.6	101.5	102	101.9	98.7	97.1	97.5	97.4	100.6	100	104.4	100.6	102.3	103.5	78.5	100	96.8	104.1	108.8
16	100.6	102.5	85.4	91.4	85.9	101.9	107.4	107.4	107.5	101.9	72.2	82.3	93.8	105.9	100	94.3	89.2	101.3	100	112.5	101.2	99.4	102.4	104.4	107.1	96.8	101.9	103.8	107.8	99.4	102.3	105.3	101.9	99.4	95.9	98.1	97.4	94.5	101.3	105.6	100	105.2	103.5	76.6	101.8	96.8	106.2	108.8
18													94.4	110.1	105.2	84.1	106	107.6	106.4	116.7	101.8	100.6	108.3	107.5	101.2	98.4	105	104.4	112.7	103.8	100.8	107.9	104.3	100.6	96.5	102.5	101.3	97	106.6	101.7	103.8	108.1	104.7	81	102.9	99.4	108.9	109.4

## Sheet: b
Day	PBS					Pmel					o4R Pmel + MSA-oIL2					o7R Pmel + MSA-oIL2					o21R Pmel + MSA-oIL2					oEpoR Pmel + MSA-oIL2					oIFNAR2 Pmel + MSA-oIL2					oIFNGR1 Pmel + MSA-oIL2					oIFNLR2 Pmel + MSA-oIL2					oGCSFR Pmel + MSA-oIL2
6	100	100	100	100	100	100	100	100	100	100	100	100	100	100	100	100	100	100	100	100	100	100	100	100	100	100	100	100	100	100	100	100	100	100	100	100	100	100	100	100	100	100	100	100	100	100	100	100	100
8	105.6	106.6	105.2	104	104	103.7	93.9	103.3	100.6	100.6	103.1	104.5	103	102.4	103.9	102.6	103.2	102.4	102.3	99.4	104.2	101.2	102.8	99.4	101.7	103.7	94.8	105.3	102.2	95.1	103.1	103	102.6	104.2	101.9	104.6	98.2	100	103.4	98.2	103.5	105.7	100	93.4	100.6	104.1	97.1	101.1	101.8
10	105.6	104.8	98.7	104	104	101.9	91.2	101.6	93.9	100	101.9	102.8	102.4	98.2	100.6	98.1	100	101.8	101.1	95.9	101.2	100	103.4	99.4	100.6	101.6	87.7	99.3	101.7	85.9	103.8	102.4	99.3	104.2	101.9	104.6	92.3	102.4	98	96.4	102.3	105	97.5	88	101.2	103.5	92	101.7	96.4
12	106.3	107.8	105.2	106	105.2	105	93.9	103.8	93.9	103.4	103.7	105.1	105.4	98.8	103.9	102.6	105.7	104.2	104	99.4	104.8	102.4	106.3	101.8	106.1	104.8	89	102	104.5	91.4	106.9	105.3	104	106.6	105	104.6	97.6	104.9	101.4	100	105.8	106.3	100.6	91.6	103.5	103.5	98.3	100.6	99.4
14	109.8	106.6	107.2	106	105.8	103.7	93.9	104.9	95.6	102.8	103.1	106.2	106	98.8	103.2	103.2	105.7	104.2	105.1	102.3	107.1	103	105.7	106.5	106.1	105.9	89	105.9	106.7	90.8	106.3	105.3	104.6	107.2	107.5	107.5	101.2	105.5	109.5	103	105.8	107.5	100	92.8	104.1	104.1	99.4	104.6	101.8
16	111.2	108.4	106.5	106	108.1	107.5	98.9	100	81.7	104	106.2	107.3	107.7	103.7	104.5	103.9	109.5	104.2	104.6	102.9	105.4	104.2	103.4	107.1	105.6	105.3	85.2	103.9	104.5	92.6	108.8	107.7	104	110.8	105.6	108.1	101.2	104.3	107.5	104.1	107	106.9	101.8	104.2	104.7	104.7	103.4	104.6	96.4
18	110.5	108.4	109.8	113.2	111.6	108.7	100.6	107.6	75	108.5	109.9	109	102.4	103.7	103.9	106.5	107	101.2	105.7	107	108.9	106.7	108	109.5	108.3	106.9	76.1	105.9	105	85.3	110.6	108.9	108.6	106.6	114.3	110.4	101.8	107.9	107.5	104.7	110.5	110.7	104.9	104.2	107.6	103.5	101.1	106.9	93.3
20	108.4	107.2	107.8	115.9	116.8	108.7	99.4	105.4	88.3	106.8	109.3	110.1	99.4	103	100	103.2	108.2	98.8	101.1	102.3	107.7	103.6	107.4	110.1	110.6	107.4	68.4	102	105.6	79.1	110.6	104.7	106.6	113.9	109.3	110.4	103	107.3	109.5	106.5	108.1	111.3	102.5	98.2	109.3	104.1	100	106.9	92.7
[truncated: 1 more columns]

## Sheet: c
IFN receptor family
Day	PBS									Pmel									Pmel + MSA-oIL2									oIFNAR2 Pmel + MSA-oIL2									oIFNGR1 Pmel + MSA-oIL2									IFNLR1 Pmel + MSA-oIL2
6	27.4	22.6	30.4	18.8	21.3	47.4	33.6	21.8	18	22.6	30.4	43.5	28.5	38.2	17.6	14.9	32.2	15.4	31.9	34.7	25.7	47.2	42.9	55.3	23.2	24.8	21.8	26.8	54.1	30.1	18.1	17.3	25.8	29.9	23.8		12.6	27.1	35.5	49.5	21.6	23.1	29.9	20.2		10	34.6	17	27.3
8	44.3	28.6	41.5	34.2	39.3	75.2	67	27.4	30.6	18	46.1	58.8	35.1	79.7	33.6	23.1	34.8	23	46.3	27.9	45.7	67.3	63.9	83.9	26.2	37.7	37.8	24.9	59.2	22	21.6	29.6	37.8	40.3	31.4		15.8	17.1	26.8	39.8	35.8	30.5	66.3	28.1		8	24.6	13	25
10	97.9	84.9	47.3	47.3	53.1	90.8	75.5	30	42.9	28.8	75	103.8	63.9	82.4	71.9	24.4	46.5	27.9	79.4	50.9	82.1	70.4	99.8	80.3	28.6	47	37.2	30.4	50.4	22.6	24.2	32.7	32.9	42.5	29.6		18.2	16.7	30.1	50.2	41.6	28.6	58.9	26.5		4	24.8	19.6	25.2
12	127.1	127.1	112.5	75.6	73.6	125.3	96.8	40.6	56.6	41.4	111.5	149.9	65.7	82.8	82.5	28.1	30.8	30.8	120.1	82.1	75.7	129.2	117.9	82	24.2	49.6	61.6	27.4	67	19.5	25.5	23.4	32.6	42.2	29.4		16.6	21	43.7	38.7	56.8	25.7	58.9	24.5		4	30.2	18	21.7
14	193	176.9	128.6	94.4	98.4	162.4	163.3	47.6	69.8	49	121.6	165.2	62.7	86.4	58.8	29.1	64.6	32.4	128.7	101.7	102.1	141.8	132.1	79.5	26.7	85.9	64.7	22.6	86.9	17.2	38.2	25.9	36.9	40.5	29.8		16.1	21.8	52.5	28.4	67.7	25.7	61.1	23.5		4	27.9	15.4	20.4
16	247.2	264.5	173.7	125	126.5	257.4	182.9	68.6	76	49.8	160.7	286.9	68.3	93.9	70.6	34.6	60.3	30.2	119.2	117.5	78.5	163.8	162.2	87.8	23.1	90.3	65.7	29	114.4	14.9	55.9	23.7	34.1	36.2	26.4		16.5	22.6	65.9	23.4	97.8	24.3	49.8	21.6		4	40.6	23.4	19.4
18			220.8	124.8	145.4		230.8	75.6	91.3	65.7	198.7		58	90.5	61.1	32.1	74.9	26.6	159.5	160.2	79.8	171.7	184.1	71.7	20.4	85	68.6	32.8	112.5	12.8	27.7	58.1	43.7	30.6	26.4		9.7	22.6	63.4	27.8	92.8	25.7	51.2	21.2		4	41.3	23.2	19.4
20				142.1	144.8		257.3	84.2	81.7	54.2	238.6		70.4	111.4	41.4	22.7	84.2	24.2	191	170.1	72.6		220.4	66.6	22.1	94.6	85.3	39.1	119.2	14.4	70.5	27.8	54.4	32.1	32.6		13	25.5	64.4	26.6	108.8	23.4	43.5	23.5		2.3	43.4	26.4	20
22				165.2	193.1			108	131	70.7			89.4	153.5	53	36.3	110	31.5		207.9	74.7		242.9	78.9	30	98.3	94.6	52.3	135.2	14.6	121.6	30.2	62.3	31.2	38.9		16.7	33.3	102	27.3	145.2	28.3	42.2	24		2.3	57.6	35.2	20.8
24								134.3	153.5	67.8			107		90.1	44.7	122.9	38.5			88.5			100.8	37.1	116.6	99.8	75.7	128.6	14.1	148.1	37.2	78.7	37.7	42.8		16.5	42	127.7	23.5	180.3	27.9	48.1	23		2.9	68.8	47.8	25.2
26								159.1	176	96.6			133		119.7	54.6	135	40.9			100.3			149.5	39	142.5	103.5	112.2	165.4	17.6	168.5	40.8	87.6	43.3	45.4		16.4	50.8	152	29.6	238.5	31.2	47.4	24		2.3	90.3	59.4	24.5
28								175	187.2	160			176.5		159.3	68.8	148	46.1			79			198	48.2		130.7	129.8	209.3	22.4	220	49.8	100.8	49	54.4		23	79.1	210	37.6		34.7	50	27.6		2.3	115.3	89	25.4
30								215.3	211.2	197.1			210.6		214.1	97.9	173.2	56.6			114			233.8	73.2		140.4	188.5		24.6		69.1	134.2	71.5	74.9		27	79.7		47.9		32.4	53.9	21.1		2.3	129	115.8	28.6
32																125.2	223.1	67.5			142.6				95		150			33.1		83.9	162.7	85.6	100.8		32.4	88.6		70.2		45.5	57.1	34.2		2.3	171.8	136.3	49.8
34																150.1	248.4	78.6			188.8				99.4		158.4			49.4		99.2	182.9	104.1	114.5		37.2	123.4		89.5		47.6	71.8	38.2		2.3	184.4	164.8	66.6
36																185.4		91							105.8		190.2			48.2		129.2	217	118.4	153.7		51.8	121		111.2		49.5	92.7	44.9		2.3	217	184.4	82.4
38																231.2		122.3							116.6					77		178.2		134	200.9		40.5	187.4		159.5		65.5	107	50.9		1			147.5
40																		174.1							123.2					95.1		216		150.5	233.8		41.4			188.2		67.2	126	64.7		1			161.7
42																		180.7							162.8					105.6				178.6			61.5					70.4	152.9	72		1
44																		220.3							204.6					153.5				211.2			93.5					70.4	162.8	87.1		1
46																														221.3							103.2					85.9	222.1	104.5		1
48																																					141					90.3		125		1
50																																										116.8		143.4		1
52																																										152.3		170.8		0
54																																										138.9		178.2		0
56																																										192.4		224.6		0
58																																														0
Common gamma chain receptor family
Day	PBS									Pmel									Pmel + MSA-oIL2									o2R Pmel + MSA-oIL2									o4R Pmel + Ortho2									o7R Pmel + MSA-oIL2
6	27.4	22.6	30.4	18.8	21.3	47.4	33.6	21.8	18	22.6	30.4	43.5	28.5	38.2	17.6	14.9	32.2	15.4	31.9	34.7	25.7	47.2	42.9	55.3	23.2	24.8	21.8	20.9	47	27	35.3	34.5	44.6	25.2	27	20.5	21.7	23.4	21.2	13.9	20.8	20.7	24.2	21.1		27.2	11.7	42.8	22
8	44.3	28.6	41.5	34.2	39.3	75.2	67	27.4	30.6	18	46.1	58.8	35.1	79.7	33.6	23.1	34.8	23	46.3	27.9	45.7	67.3	63.9	83.9	26.2	37.7	37.8	28.1	63.7	59.6	28.1	27.4	37.2	30	40.8	28	24.9	23.9	11.5	15.2	12.7	25.2	26.7	18.9		54.5	12.2	51.4	28.4
10	97.9	84.9	47.3	47.3	53.1	90.8	75.5	30	42.9	28.8	75	103.8	63.9	82.4	71.9	24.4	46.5	27.9	79.4	50.9	82.1	70.4	99.8	80.3	28.6	47	37.2	37.7	88.9	54.5	34.4	30.9	34.3	28.6	55.1	31	19.1	33.9	8.1	12	10.6	29.2	37.4	19.1		64.4	12.4	74.4	28.6
12	127.1	127.1	112.5	75.6	73.6	125.3	96.8	40.6	56.6	41.4	111.5	149.9	65.7	82.8	82.5	28.1	30.8	30.8	120.1	82.1	75.7	129.2	117.9	82	24.2	49.6	61.6	45.4	115.4	56.1	47.8	39.4	87.6	29	53.4	28.1	20	35.3	8.1	9.8	13	32.7	33.2	13.3		58.8	15.1	62.1	53.4
14	193	176.9	128.6	94.4	98.4	162.4	163.3	47.6	69.8	49	121.6	165.2	62.7	86.4	58.8	29.1	64.6	32.4	128.7	101.7	102.1	141.8	132.1	79.5	26.7	85.9	64.7	67.6	124.3	56	40.9	32.8	125.8	31.3	63.9	22.4	15.6	31.9	6.8	6.9	11.8	35.3	31.9	15.1		47.7	21.9	79.4	65.5
16	247.2	264.5	173.7	125	126.5	257.4	182.9	68.6	76	49.8	160.7	286.9	68.3	93.9	70.6	34.6	60.3	30.2	119.2	117.5	78.5	163.8	162.2	87.8	23.1	90.3	65.7	68.4	151.3	53.9	30.1	40.9	149.5	31	65	24.4	12	30.6	6.2	7.6	11.7	26.9	28.2	15.1		44.7	6.7	107.3	62.9
18			220.8	124.8	145.4		230.8	75.6	91.3	65.7	198.7		58	90.5	61.1	32.1	74.9	26.6	159.5	160.2	79.8	171.7	184.1	71.7	20.4	85	68.6	80.9	188.1	66	31.5	42.2	188.1	39.4	48.4	23.8	12.2	24.5	4	6.8	8.9	22	22.3	12.5		34.2	10.1	113.2	95.9
20				142.1	144.8		257.3	84.2	81.7	54.2	238.6		70.4	111.4	41.4	22.7	84.2	24.2	191	170.1	72.6		220.4	66.6	22.1	94.6	85.3	70.3	221.8	61.5	41.4	58	220.2	49.2	40.7	25.8	12.6	26.5	4	7.8	36.5	22.5	16.5	16.5		36.5	11.8	151.4	125.8
22				165.2	193.1			108	131	70.7			89.4	153.5	53	36.3	110	31.5		207.9	74.7		242.9	78.9	30	98.3	94.6	60		81.2	61.4	70.4	245.1	56.1	52.7	28.8	15.2	25	0	5.1	8.4	20	19.5	15.9		43.6	13.6		144
24								134.3	153.5	67.8			107		90.1	44.7	122.9	38.5			88.5			100.8	37.1	116.6	99.8	85.5		93.6	88.2	93.5		69.4	57.9	24.1	14.2	21.1	0	5.1	7.8	20.2	21.7	17.1		57	14.7		156
26								159.1	176	96.6			133		119.7	54.6	135	40.9			100.3			149.5	39	142.5	103.5	115.7		119.3	109.2	115.1		92.1	69.6	29	15.8	26.6	0	5.8	10.3	19.6	26	17		75.6	23.5		176.4
28								175	187.2	160			176.5		159.3	68.8	148	46.1			79			198	48.2		130.7	134.4		170	152.9	149.3		122.2	91.4	34.3	19.8	30.5	0	14.2	6.2	19.7	28.2	15.9		104.3	33.4		219
30								215.3	211.2	197.1			210.6		214.1	97.9	173.2	56.6			114			233.8	73.2		140.4	174.7		205.7	184	192.4		140.8		36.8	17.5	30	0	16.7	3.6	21.6	32.8	17		134.3	44.4
32																125.2	223.1	67.5			142.6				95		150	248.8		242.4	181.5	227.1		165.8		35.5	29.1	35.5	0	39.2	5.5	20	49.3	21.5		144.5	66.6
34																150.1	248.4	78.6			188.8				99.4		158.4							201.9		42.1	33.2	32.4	0	101.2	7	22.8	57.4	20.1		176.5	90.6
36																185.4		91							105.8		190.2									47.8	26	36.9	0	115.6	9	24.3	86.5	21		219.5	114.2
38																231.2		122.3							116.6											50.4	31.7	55.8	0	152.3	10.8	26.2	107.2	26.5			182.4
40																		174.1							123.2											54.2	31.2	79.2	0	200.7	13.2	34.5	104.5	24.6			182.4
42																		180.7							162.8											67.5	48.5	99.2	0	253.3	15.9	46.8	129	24.4			182.4
44																		220.3							204.6											72.4	47.2		0		33.3	70.6	143.1	37.4
46																																				90.2	40.1		0		65	100.9	176.7	50.4
48																																				99	45.3		0		97.5	139.7		88.2
50																																				131	65.4		0		112.2	175.8		101.2
52																																				168.2	96		0		147.4	203.8		134.2
54																																				179.1	100.9		0		173.6	209		111.9
56																																					114.7		0		219.6			166.8
58																																					138.6		0					222.6
60																																					162.7		0
62																																					195.3		0
80																																							0
IL-10 receptor family
Day	PBS									Pmel									Pmel + MSA-oIL2									o10R Pmel + MSA-oIL2									o20R Pmel + MSA-oIL2									o22R Pmel + MSA-oIL2
6	27.4	22.6	30.4	18.8	21.3	47.4	33.6	21.8	18	22.6	30.4	43.5	28.5	38.2	17.6	14.9	32.2	15.4	31.9	34.7	25.7	47.2	42.9	55.3	23.2	24.8	21.8	27.1	25.4	36	22.8	46.5	27.5	15.9	31.9	27.6	63.8	39.2	46.6	42.2	42.2	31.2	32.2	25.4	22.8	39.5	43.2	39.8	32.4
8	44.3	28.6	41.5	34.2	39.3	75.2	67	27.4	30.6	18	46.1	58.8	35.1	79.7	33.6	23.1	34.8	23	46.3	27.9	45.7	67.3	63.9	83.9	26.2	37.7	37.8	36.5	29	65.9	57.1	48	50.5	23	36	32.3	56.1	35.4	37.7	46.5	45	38.3	36	29.7	25.7	37.3	42.8	49.1	33.9
10	97.9	84.9	47.3	47.3	53.1	90.8	75.5	30	42.9	28.8	75	103.8	63.9	82.4	71.9	24.4	46.5	27.9	79.4	50.9	82.1	70.4	99.8	80.3	28.6	47	37.2	56.3	37.2	69.7	59.5	61.4	75.4	23.9	26.7	37.4	58.4	42.8	40.9	39.4	49.3	41	26.6	25.8	28.4	36.3	47.4	47.6	42.2
12	127.1	127.1	112.5	75.6	73.6	125.3	96.8	40.6	56.6	41.4	111.5	149.9	65.7	82.8	82.5	28.1	30.8	30.8	120.1	82.1	75.7	129.2	117.9	82	24.2	49.6	61.6	37.8	29.8	49.2	35.9	46.6	42.2	24	32.5	48.2	50.9	34.4	47.2	27.5	29.4	35.2	30.2	24	22.6	27.9	39.9	40.7	21.7
14	193	176.9	128.6	94.4	98.4	162.4	163.3	47.6	69.8	49	121.6	165.2	62.7	86.4	58.8	29.1	64.6	32.4	128.7	101.7	102.1	141.8	132.1	79.5	26.7	85.9	64.7	40	18	68	33.8	51.5	56.6	25.2	37.8	66.6	48.2	32.9	46.4	28.7	23.4	32.6	24.8	23	22.4	21.1	61	40	25.6
16	247.2	264.5	173.7	125	126.5	257.4	182.9	68.6	76	49.8	160.7	286.9	68.3	93.9	70.6	34.6	60.3	30.2	119.2	117.5	78.5	163.8	162.2	87.8	23.1	90.3	65.7	37.1	14.7	57	22.1	43.6	46.4	21.2	40.1	83.2	30.9	28.1	42.5	24.5	23.3	27.6	23.7	23.4	19.5	21.1	37	37.7	24
18			220.8	124.8	145.4		230.8	75.6	91.3	65.7	198.7		58	90.5	61.1	32.1	74.9	26.6	159.5	160.2	79.8	171.7	184.1	71.7	20.4	85	68.6	25.6	12.2	41.9	27	52.5	48	18.7	49.5	84	34.8	21.5	42.9	24.9	23.6	29.7	24.1	22.7	14.9	20.7	38.6	29.9	17.6
20				142.1	144.8		257.3	84.2	81.7	54.2	238.6		70.4	111.4	41.4	22.7	84.2	24.2	191	170.1	72.6		220.4	66.6	22.1	94.6	85.3	35.8	9.6	39.1	23.8	57.8	56.4	20.6	51.4	71.1	32.3	24.6	48	24.6	22.1	28.2	13.4	19.4	19.3	17.3		23.8	19.7
22				165.2	193.1			108	131	70.7			89.4	153.5	53	36.3	110	31.5		207.9	74.7		242.9	78.9	30	98.3	94.6	42.2	13.8	64.8	22.9	68.4	79.4	19.7	57.1	94.8	31.2	27.9	41.8	25.5	20.3	27.3	23.1	25.2	17.6	21.9		29.9	24.6
24								134.3	153.5	67.8			107		90.1	44.7	122.9	38.5			88.5			100.8	37.1	116.6	99.8	54	7	55.1	26.2	89.6	105.8	24.2	64.8	101.5	33.6	23.5	47	30.9	22	31.7	21.8	25.9	23.8	20.4		28.6	23.4
26								159.1	176	96.6			133		119.7	54.6	135	40.9			100.3			149.5	39	142.5	103.5	67.6	6	59.2	25.9	129	157	27	71.4	122.9	26	23.2	55.4	27.3	24	27.9	30	26.2	25.2	19.3		28.7	25.8
28								175	187.2	160			176.5		159.3	68.8	148	46.1			79			198	48.2		130.7	116.6	14.6	96	35	166.1	178.7	31.9		152.8	7	34.2	55	28.2	24.9	34.3	27.8	24.5	27.6	17.4		33	22.2
30								215.3	211.2	197.1			210.6		214.1	97.9	173.2	56.6			114			233.8	73.2		140.4	131.7	6	106.4	35.5	186.6	237.4	36.4		212.8	6.6	35.2	48	31.4	26.1	32.2	26.4	29.2	24.8	19.9		24.8	17.8
32																125.2	223.1	67.5			142.6				95		150	171	6	129.3	42.6	238		40.3			30.6	60.5	57.3	29.4	25.8	32.3	32.8	26.6	24.4	18.7		33.6	6
34																150.1	248.4	78.6			188.8				99.4		158.4	200.9	9	155.5	48			36			46.7	73.2	57.6	24.6	19.9	29.4	44	27.2	32	16.8		38.8	8
36																185.4		91							105.8		190.2		12	169	73.5			49			57	92.3	70.2	27.6	0	27.4	49.8	30.5	35.2	17.3		38.8	18.4
38																231.2		122.3							116.6				16.2	221.4	104.5			72			105.6	115.8	115.5	27.9	0	27.6	57.7	32.1	36.7	8		52.8	33.9
40																		174.1							123.2				19.2		127.5			76.5			141	159.1	142.7	26.1	0	29.7	84.4	34.3	51.7	0		93.5	37.4
42																		180.7							162.8				23.1		160.5			77.4			163.9	179.2	184.7	27	0	0	85.2	31.7	63.4	0		98.1	47
44																		220.3							204.6				37.6		200.6			86.1			231.6	265	250.9	27.6	0	0	113.2	34.3	75	0		191.4	68.3
46																													52.4					113.4						29.8	0	0	126.3	31.7	95.5	0			72
48																													74.8					132						37.6	0	0	143.1	35.9	127.4	0			90.8
50																													91					152.3						36.3	10.5	0	175.5	36.8	167.2	0			110.7
52																													135.3					172.6						37.1	30	0	198	40	193.2	0			169.9
54																													196.2					195.6						30.6	24.4	0	221.4	41.5	217.2	0
56																																								29.6	33.9	0		67.6		0
58																																								35	53.8	0		98.6		0
60																																								40	49.5	0		125.7		0
62																																								54	43.3	0		164.2		0
64																																								70.6	58.8	0				0
66																																								92.4	72	0				0
68																																								118	96	0				0
70																																								132.6	119.5	0				0
80																																										0				0
Homodimeric receptor family
Day	PBS									Pmel									Pmel + MSA-oIL2									oEpoR Pmel + MSA-oIL2									oGCSFR Pmel + MSA-oIL2
6	27.4	22.6	30.4	18.8	21.3	47.4	33.6	21.8	18	22.6	30.4	43.5	28.5	38.2	17.6	14.9	32.2	15.4	31.9	34.7	25.7	47.2	42.9	55.3	23.2	24.8	21.8	26.3	31.2	49	12.6	47.3	28.5	28.8	24.3		18.3	34	17.6	31.2	49.5	24.1	19	16.2
8	44.3	28.6	41.5	34.2	39.3	75.2	67	27.4	30.6	18	46.1	58.8	35.1	79.7	33.6	23.1	34.8	23	46.3	27.9	45.7	67.3	63.9	83.9	26.2	37.7	37.8	38.7	21.8	48	13.2	56.2	37.4	31.9	30.7		18.2	36.1	12.5	43.7	49	18.2	20.1	16.2
10	97.9	84.9	47.3	47.3	53.1	90.8	75.5	30	42.9	28.8	75	103.8	63.9	82.4	71.9	24.4	46.5	27.9	79.4	50.9	82.1	70.4	99.8	80.3	28.6	47	37.2	45.1	25.3	49	17.8	54.5	26.2	31	31.5		20.4	38.7	14	37.8	53.9	13.8	16.6	13.1
12	127.1	127.1	112.5	75.6	73.6	125.3	96.8	40.6	56.6	41.4	111.5	149.9	65.7	82.8	82.5	28.1	30.8	30.8	120.1	82.1	75.7	129.2	117.9	82	24.2	49.6	61.6	47	26	39	13.5	42.3	30.7	42.6	35.9		24	33.2	10.1	28.6	39.2	13.1	15.8	12
14	193	176.9	128.6	94.4	98.4	162.4	163.3	47.6	69.8	49	121.6	165.2	62.7	86.4	58.8	29.1	64.6	32.4	128.7	101.7	102.1	141.8	132.1	79.5	26.7	85.9	64.7	43.7	24.5	35.6	12.2	45.1	21.6	47.2	34.3		18.6	25.5	7.9	23.1	29	14.4	16.5	13
16	247.2	264.5	173.7	125	126.5	257.4	182.9	68.6	76	49.8	160.7	286.9	68.3	93.9	70.6	34.6	60.3	30.2	119.2	117.5	78.5	163.8	162.2	87.8	23.1	90.3	65.7	43.2	17.5	34.4	11	37	22.2	49.2	35.8		21.1	25.6	9.6	20.3	27.8	14.2	18.3	11
18																			159.5	160.2	79.8	171.7	184.1	71.7	20.4	85	68.6	42.1	19	30.3	9.5	25.2	22.6	55.9	29.3		15.4	22	8	17.6	25.5	13.4	18.3	14.6
20																												47.9	18.3	26.6	10.6	21.8	31.3	62.1	29.7		18.7	21.3	8.2	20	16.6	16.5	17.3	12
22																												67.2	20.9		11	24.8	32	62.6	29.4		19.3	27.7	8.2	17.7	27.2	15.1	19.2	13.6
24																												81.7	24.4		11.8	26.9	29.1	77.7	32.5		22.8	27.3	19.4	19.4	33.3	16.2	20.5	13.2
26																												102.9	38.5		12.2	44.5	23.5	82.7	36.7		27.3	25.9	8.6	18.8	28.2	17.4	20.1	12.7
28																												141.6	72.9		15.8	63.1	22.8				32	30.8	8	24.6	0	18.3	19.2	13.2
30																												168	109.5		15.7	81.2	20.8				39.2	37.3	11.2	24.6	31.7	17.4	17.2	15.6
32																												194.3			17.3		19.2				52.8	56.7	16.5	26.7	34.7	22	17.6	14
34																												239.4			24.6		34.2				77.2	57.4	11	25.7	38.1	23.8	19.2	11.5
36																															24.2		35.4				80.3	64.9	14.6	22.2	37.1	37	19.5	12.8
38																															35.1		38.9				131.4	88.2	20.6	23.4	45.1	37.6	19.6	12.9
40																															30.8		43.4				155	95.9	21.9	26.9	43.6	44	21.2	0
42																															37.7		44.6				195.8	139.5	28	25.7	67.7	48.2	18.5	0
44																															75.1		53.5					192.1	43.2	0	80.4	60.9	25.7	0
46																															83.4		81					222	48	0	79.1	66.1	24.9	0
48																															102.8		81.9						62.1	0	92	80.5	43.3	0
50																															134		94.5						71.4	0	103.4	95.9	46.8	0
52																																	110						108.5	0	144.2	128.5	66.5	0
54																																	100.1						129.6	0	150.9	113.2	56.6	0
56																																	146.3						125.1	0	188.7	149.8	80.4	0
58																																	193.7						144.5	0	220.6	139.7	103.4	0
60																																							159.7	0		180.3	125.7	0
62																																							192.1	0			164	0
64																																							216	0				0
66																																								0				0
68																																								0				0
70																																								0				0
80																																								0				0
[truncated: 21 more columns]

## Sheet: d
Day	PBS					o4R pmel					o4R pmel + MSA-oIL2					oGCSFR pmel					oGSCSFR + MSA-oIL2
6	25.2	20.5	23.4	26.8	24.2	23.5	17.6	23.7	23.5	34.2	23.5	16.7	19.1	28.9	19.7	19.6	23.3	30.6	23.9	23.4	27.1	22.1	22.4	21.5	22.4
8	47.8	31.7	59.4	58.1	48.1	38.2	47.3	37.2	32.5	42	27.4	22.8	17.9	23.8	14.8	34.8	33.2	37	42.3	33.3	28	18.6	15.4	14.1	19.4
10	70	45.9	76.4	66.3	80.9	49.4	63.5	49.3	39.1	53.1	38.5	26	17.3	30.4	14.4	46.4	40.5	46.5	55.1	38.3	20.1	20.7	15.6	16.1	17
12	84.4	70.3	88.8	113.8	121.9	55.9	72.8	66	43.2	52.7	43.8	26.8	19.1	32.3	13.2	55.3	45.3	67.7	65.3	49	24.8	20.7	13.3	15	14.4
14	113.8	94.9	113.6	132.8	131	61.9	93	67.7	56	75.2	24.1	29.4	19	27.4	11.8	71	47.4	75.3	66.4	52.8	21.5	14.9	14	13.8	15.2
16	145.2	122	145	154.2	157.6	86.9	90.4	85.1	57.8	80.6	16	25.4	17	23.8	8.1	53.7	54.9	88.6	64.2	57.8	20.2	17	15	15.3	14.9
18	154	168	188.6	189	211.2	99.7	166.4	103.8	63.5	99.6	0	28.4	20.9	21.4	4	60.6	55.9	98.4	71.6	66	21.8	20.9	12.4	13.5	15.4
20						107.1	198.8	124	67.3	112.2	0	26.1	17.3	18.9	4	119.9	61.2	118.8	57.4	73.6	22.8	17.5	11.8	14	11.5
22											0	19.5	19	18.3	4	147.4	62.9	153.4	80.8	94.5	22.5	19.6	14.9	14.4	14.3
24											0	19.9	22.4	20.8	9	188.2	83.2	193.2	71.4	70.7	28.1	19.1	16.5	18.4	15.8
26											0	24.3	22.4	22.3	4						25.4	22	14.9	16.5	17.3

## Sheet: e
NT				o2R				o4R				o7R				o9R				o21R				o10R				o20R				o22R				oIFNAR2				oIFNGR1				oIFNLR1				oEPOR
19060	20450	21578	17390	55552	56628	51689	54773	41758	40909	37409	44588	48289	44045	41812	43988	29412	30220	28868	28988	17030	17455	16498	17263	14803	16682	15615	17029	26472	28563	15965	28552	28027	27258	28087	25938	15357	14823	13957	17503	11111	21391	21397	20813	9304	9135	10183	9694	21843	23503
[truncated: 6 more columns]
