# Supplementary material for: Expanding the cytokine receptor alphabet reprograms T cells into diverse states
Source: Nature. 2025 Aug 13;645(8082):1039–50. doi: 10.1038/s41586-025-09393-1 (PMC12460165; doi:10.1038/s41586-025-09393-1)
Supplement: Supplementary file 13 — Source Data Extended Data Fig. 4 [file 41586_2025_9393_MOESM13_ESM.xlsx]

## Sheet: b
o2R	o4R	o9R	o10R	o20R	o22R	oEPOR	oIFNLR1	oGCSFR
25.3947	9.53237	61.5357	42.3311	27.5	371.149	25.7317	5.87879	82.4597
47.1528	67.8261	206.944	31.2617	63.0645	379	5.69697	5.08824	631.23
115.196	14.2462	408.571	103.836	161.875	1333.5	14.6512	19.5283	584.022
660.369	468.824	694.333	42.4603	71.0294	401.623	1.22093	3.81443	266.667
721.294	166.029	24.4048	46.6	830.938	561.974	3.30882	17.4242	47.625
25.0909	118.486	61.297	85.2876	99.6569	862.5	13.3735	255.978	65.625
64	84.3293	15	70.6548	384.593	231.667	110.466	156.864	86.8622
20.0495	30.7328	107.12	89.25	316.662	272.459	81.6447	206.581	102.312
89.379	64.1463		177.936		737.5		125.604	40.869
124.229	37.8971				653.1		97.2222	84.8077
																																											9.2	9.1	7.5	7.8	8.8	14
																																											9.7	8.8	7.3	8.1	9.9	17.6	23.6
																																											7.6	10.4	6.4	6.7	9.5	11.6	18.9
																																											9.7	8	6.2	4	8.2	12	17
																																											9.2	9.8	6.7	2	6.8	8.7	9.9
																																											9.8	1	2	0	0	5.2	11.6
																																											30.3	1	10.6	0	0	0	4
																																											18.7	1	12.3	0	0	0	8
																																											33.8	1	15.8	0	9	0	4
[truncated: 7 more columns]

## Sheet: c
NT	o2R	o4R	o9R	o10R	o20R	o22R	oEPOR	oIFNLR1	oGCSFR
13900	648400	388140	65560	81500	137800	706040	97880	39520	64760
97900	677940	801600	380280	258200	735980	39720	23280	204860	214740
276100	628420	228660	401480	177160	476080	437500	49320	15180	43920
33080	294580	751140	460460	210820	263000	129460	8480	976600	142700
47560	306020	397980	64340	162120	410120	71300	16380	917200	184360
163653	145093	996880	364147	179613	45733.3	882507	74040	374827	36346.7
86493.3	188293	474853	82213.3	194093	336587	457707	97964	770853	97722.7
84626.7	27186.7	165200	424667	112267	109667	567600	58000	245467	128680
32800	615333	538827	568173	453373	783427	867053		507867	208307
68040	73880	311840			610200	617760		233240

## Sheet: d
NT	o2R	o4R	o9R	o10R	o20R	o22R	oEPOR	oIFNLR1	oGCSFR
2546	218	11844	72	1140	570	13756	114	5230	3398
2556	956	5288	2474	1996	32522	9710	210	3894	3310
4072	886	157382	24302	174	6412	4714	6966	602	1278
4360	2274	114404	302	532	23112	9414	24	1444	3060
204	7452	12544	916	366	824	39483	84	702	1416
1512	4629	52369	5364	64642	4234	45676	3046	12624	1025
6540	6000	7534	646	8974	26713	53690	18530	11327	7534
2142	3788	5527	23267	5232	9313	60960	1452	11582	13897
202	24385	13821	9715	17924	36939	46060		54257	16671
2504	4454	16255						14565	90

## Sheet: e
NT	o2R	o4R	o9R	o10R	o20R	o22R	oEPOR	oIFNLR1	oGCSFR
72	36	414	156	66	132	48	30	3	30
228	450	330	93	282	363	285	18	141	33
54	267	156	120	30	108	144	12	12	36
42	195	1122	54	21	105	1068	3	18	51
30	114	417	45	75	108	129	12	33	81
30.6	22	198	34.8	28	66	142	29.4	31.3	32.5
30.3	224	166	36.1	160	208	32	18	26.9	18.7
28.5	120	82	22.2	18	56	556	20.3	28.2	41.5
36.6	116	574		12	56	64		21.3	28.7
38.3	68	172		46	66			20.6	35.5

## Sheet: f
Pmel	o22R Pmel + MSA-oIL2
16.7	52.2
19.7	31.4
14.3	21.4
8.78	20.3
15.5	18.3
16.7	10.3
8.99	43.4
6.25	15.6
6.59	10.3
9.35	8.21

## Sheet: g
Pmel	o22R Pmel + MSA-oIL2
16.7	34.9
22.7	31.9
16.7	41.4
7.49	23.4
18.8	20.8

## Sheet: h
NT	o2R	o4R	o9R	o10R	o20R	o22R	oEPOR	oIFNLR1	oGCSFR
2.17	3.77	4.93	3.12	4.84	5.08	2.86	5.61	2.3	5.02
4.04	2.4	4.81	13.9	4.27	6.7	13.4	2.39	1.08	3.71
2.43	2.1	4.11	14.5	2.53	12.5	23.9	11.8	4.44	4.41
2.49	4.82	21.7	18	2.13	11.4	2.77	1.72	1.66	10.5
1.62	5.23	8.92	12.6	1.87	21.2	3.78	3.34	7.09	12.2
4.31	1.58	5.7	5.1	5.1	1.93	14.7	2.06	4.41	9.69
2.28	2.98	2.86	3.73	2.07	3.94	5.97	8.85	12.1	2.28
3.64	1.62	2.58	1.03	2.06	5.26	9.33	2.64	8.14	4.97
2.2	3.85	2.55	3.4	5.08	8.86	17.2		8.01	2.52
1.35	2.2	2.87				7.33		4.59	2.89

## Sheet: i
NT	o2R	o4R	o9R	o10R	o20R	o22R	oEPOR	oIFNLR1	oGCSFR
39	48	59	34	47	29	46	44	36	28
25	28	44	30	44	47	90	37	33	34
37	27	47	33	45	43	40	45	33	31
30	30	50	27	33	29	45	23	35	23
27	25	39	39	38	28	29	26	34	37
29	32.9	31	37	35	25	35	28	27	21
24.9	36.9	34	31	41	24	38	26	36	37
34	27	31	28	33	43	26	26	20	31
21	24	28	34	29	24	42		16	37
26	22	18			28	38		32	35
