# Supplementary material for: Expanding the cytokine receptor alphabet reprograms T cells into diverse states
Source: Nature. 2025 Aug 13;645(8082):1039–50. doi: 10.1038/s41586-025-09393-1 (PMC12460165; doi:10.1038/s41586-025-09393-1)
Supplement: Supplementary file 14 — Source Data Extended Data Fig. 5 [file 41586_2025_9393_MOESM14_ESM.xlsx]

## Sheet: i
Pmel	o4R Pmel + MSA-oIL2	o20R Pmel + MSA-oIL2	o22R Pmel + MSA-oIL2	oGCSFR Pmel + MSA-oIL2
0.94086	5.53957	3.45238	150.27	35.121
22.7193	31.7391	0	169.5	231.393
1.11842	9.09548	0	733.5	208.261
19.3132	251.176	19.3548	161.039	116.389
7.97794	57.9412	70.9375	298.487	23.75

## Sheet: j
Pmel	o4R Pmel + MSA-oIL2	o20R Pmel + MSA-oIL2	o22R Pmel + MSA-oIL2	oGCSFR Pmel + MSA-oIL2
1.53226	9.4964	27.5238	370.811	164.758
45.5263	67.8261	2.96875	379.5	630.902
2.32456	14.2714	0.833333	1334.5	583.804
53.6264	469.412	63.0645	401.234	266.667
17.7941	165.735	161.875	561.579	95.25

## Sheet: k
Pmel	o2R Pmel + MSA-oIL2	o4R Pmel + MSA-oIL2	o9R Pmel + MSA-oIL2	o10R Pmel + MSA-oIL2	o20R Pmel + MSA-oIL2	o22R Pmel + MSA-oIL2	oEpoR Pmel + MSA-oIL2	oIFNLR1 Pmel + MSA-oIL2	oGCSFR Pmel + MSA-oIL2
10.8	9.285	15.6	14.16	19.14	15.6	35.55	13.845	19.95	12.06
10.59	21.75	28.8	19.5	16.88	27.75	18.75	14.205	14.97	19.05
16.8	21.9	13.875	24.15	17.9	29.55	28.35	19.2	14.205	14.445
18.9	15.15	28.05	22.35	17.12	21.3	25.05	12.105	15.75	14.925
9.24	15.45	22.35	11.16	17.98	21.3	15.3	12.75	16.65	17.1
15	23.5	12.3	24	32	27.3	24.2	35.5	20.7	33.4
16.6	26.3	14.5	26.5	37.2	21.2	22.5	19	15.3	15.5
20.9	23.9	16.9	23	32.7	11.6	28.1	36	29.6	33.8
20.7	12.3	16	21.2	21.8	30.6	28		27.7	18.7
18.7	16.4	14.9			18.3			24.9
