# Supplementary material for: Expanding the cytokine receptor alphabet reprograms T cells into diverse states
Source: Nature. 2025 Aug 13;645(8082):1039–50. doi: 10.1038/s41586-025-09393-1 (PMC12460165; doi:10.1038/s41586-025-09393-1)
Supplement: Supplementary file 15 — Source Data Extended Data Fig. 6 [file 41586_2025_9393_MOESM15_ESM.xlsx]

## Sheet: c
NT	TFs	oGCSFR
0.078	0.15	22
0.1	0.026	18.8
0.068	0.052	19
0.095	0.096	20.1
0.14	0.051	21
0.1	0.099	21.3
0.13	0.14	19.7

## Sheet: d
NT	TFs	oGCSFR
0.98	2.87	23.4
0.86	3.18	20.6
1.26	2.4	21.1
1.04	4.32	21.7
0.84	3.58	22.5
1.31	3.12	23
1.23	2.73	21.1

## Sheet: e
NT	TFs	oGCSFR
0.11	0.28	36.4
0.15	0.31	32.8
0.14	0.16	32.8
0.14	0.21	34
0.17	0.2	35.9
0.12	0.23	35.8
0.18	0.28	33.6

## Sheet: f
NT	TFs	oGCSFR
2.47	3.92	29.9
0.9	3.46	26.3
1.13	2.79	27.2
0.88	4.28	27.4
0.7	3.44	29.1
1.1	2.97	29.8
0.76	3.02	27.2

## Sheet: g
NT	oGCSFR (CD11b−)	oGCSFR (CD11b+)	J774
1180	1906	7396	352161
981	1544	6985	394542
950	1555	5370	421000

## Sheet: h
Time	NT									oGCSFR
0	0.015007	0.013129	0.0456526	0.0178752	0.0148704	0.0168679	0.0149728	0.0142728		0.0236629	0.049494	0.0190191	0.0146314	0.0206239	0.0350675	0.0021341	0.00467794
0.333333	0.0128729	0.00640229	0.0493745	0.0159972	0.0137265	0.0303554	0.0179435	0.0047633		0.0129582	0.0542573	0.0208288	0.0110973	0.0171581	0.0393869	0.00237312	0.00677789
0.65	0.0131119	0.0167996	0.0592937	0.0183362	0.0163216	0.0270945	0.0201629	0.0047633		0.0196508	0.0587303	0.0194459	0.0144094	0.0197361	0.0434502	0.0118826	0.00744373
0.983333	0.0127192	0.019463	0.0573987	0.0184386	0.0190874	0.0313285	0.0208458	0.00705105		0.0191898	0.0604035	0.0250287	0.0248921	0.0168679	0.0366894	0.01149	0.00920222
1.31667	0.012207	0.0190361	0.0623668	0.0187459	0.014307	0.0306286	0.0226897	0.0116778		0.0199581	0.0686667	0.0265482	0.0270262	0.024158	0.045055	0.0122753	0.011507
1.65	0.0118826	0.0190703	0.0582864	0.0196849	0.0145289	0.0294847	0.0198215	0.0137777		0.0246531	0.0709032	0.0333943	0.0316529	0.0226043	0.0487428	0.0165435	0.0111997
1.98333	0.0114388	0.0187288	0.0567328	0.0184557	0.0167313	0.0296383	0.0183703	0.0123265		0.024158	0.0740958	0.0338382	0.0291774	0.0221775	0.043416	0.0141704	0.0089632
2.31667	0.011729	0.0188483	0.0544621	0.0199922	0.0230653	0.0318578	0.0234238	0.0122924		0.0207263	0.0764519	0.0316529	0.034009	0.0244311	0.0514232	0.0163216	0.0132485
2.65	0.0116948	0.0183532	0.0606766	0.0222287	0.0180118	0.0278628	0.0215117	0.011729		0.0221605	0.0739422	0.0273335	0.0309017	0.025336	0.0499208	0.0170386	0.00887784
2.98333	0.0113875	0.015707	0.0643302	0.0224507	0.0224848	0.0283579	0.0245336	0.0170728		0.0221946	0.0782445	0.0300993	0.0298091	0.0250799	0.0523451	0.0187288	0.00874126
3.31667	0.0110973	0.0162021	0.0633058	0.0179435	0.0145289	0.0328992	0.0282213	0.0174484		0.0219214	0.0856199	0.0303725	0.0320456	0.0261043	0.0506208	0.0225019	0.00904857
3.65	0.0113022	0.0157923	0.0603181	0.0199581	0.0169362	0.0284432	0.0304066	0.019719		0.0222629	0.0826834	0.0337016	0.0311749	0.029553	0.047155	0.0207946	0.00662424
3.98333	0.00862175	0.0154679	0.0619229	0.0173289	0.0187459	0.0310724	0.0252336	0.0198898		0.021819	0.0856712	0.0306286	0.0311578	0.0309017	0.0489818	0.0231678	0.0106876
4.31667	0.00855346	0.0162703	0.0614449	0.01948	0.0145802	0.0306286	0.0219044	0.0155192		0.0240726	0.0904686	0.0320456	0.0346919	0.0304237	0.0499549	0.0246701	0.0086559
4.65	0.00879248	0.0139655	0.0619571	0.0218531	0.0193776	0.0273164	0.0242092	0.0156728		0.0262238	0.0856712	0.0295871	0.0332919	0.0305261	0.0483842	0.0229117	0.0128729
4.98333	0.00918515	0.0158606	0.0608303	0.0240555	0.0173118	0.0306286	0.0254726	0.0161167		0.0305773	0.0800542	0.0338382	0.0335138	0.0304749	0.0437404	0.0216141	0.00867297
5.31667	0.00886077	0.0158947	0.0610693	0.0200093	0.0186947	0.0297408	0.0271969	0.0135046		0.0290408	0.0827346	0.0315675	0.0329846	0.0263262	0.0461477	0.0236458	0.0165435
5.65	0.00880955	0.0181654	0.06194	0.0182508	0.0186605	0.0303554	0.0229629	0.0130948		0.0226043	0.0827346	0.0301847	0.0321651	0.0311749	0.0426136	0.0244141	0.0109436
5.98333	0.0108241	0.0179776	0.064057	0.0170215	0.0191556	0.0301676	0.0288701	0.0104485		0.0262921	0.0783469	0.035887	0.0312773	0.0331724	0.039404	0.0245165	0.0111485
6.31667	0.0127875	0.0160143	0.0616498	0.015024	0.0145631	0.0310383	0.0207776	0.0149728		0.0247214	0.0818469	0.0353748	0.0337016	0.0334626	0.0466428	0.0264287	0.0171752
6.65	0.0181996	0.015707	0.0620083	0.0171752	0.0193435	0.0311578	0.0231165	0.0139143		0.0230141	0.0884711	0.0342309	0.0329163	0.0240897	0.0447136	0.0275554	0.011268
6.98333	0.0205556	0.0203166	0.0625376	0.0198556	0.0186605	0.0332065	0.0184727	0.0166118		0.0267018	0.0869175	0.0352211	0.0329675	0.0262579	0.0409405	0.0254555	0.012907
7.31667	0.0230824	0.0184557	0.064057	0.0174996	0.0146143	0.031448	0.0174142	0.0130607		0.0252336	0.0806006	0.0293481	0.0321992	0.0308846	0.0364674	0.0281359	0.0132143
7.65	0.0210849	0.0162191	0.0623668	0.0193776	0.0166972	0.0332578	0.0190874	0.0130607		0.0270945	0.0858931	0.030253	0.0358016	0.027214	0.04316	0.0271457	0.013368
7.98333	0.0238507	0.0165777	0.0636131	0.0179264	0.0189337	0.0373382	0.0212727	0.011251		0.0252677	0.086576	0.027675	0.0332578	0.0279481	0.0407868	0.0330017	0.0111144
8.31667	0.0228604	0.0167655	0.0622644	0.0176703	0.01878	0.029553	0.0214263	0.0113192		0.0275554	0.081881	0.0301164	0.0358016	0.0313285	0.0431941	0.0313115	0.015707
8.65	0.0257628	0.0188654	0.0594303	0.0195995	0.016663	0.0350845	0.0236287	0.00869004		0.026514	0.0838273	0.0337529	0.0323529	0.0339919	0.0316188	0.0348455	0.0110973
8.98333	0.0229799	0.0211019	0.0571938	0.0202312	0.0186605	0.0328822	0.0212727	0.00667545		0.0290578	0.0821371	0.0340773	0.0296895	0.0310383	0.0335821	0.0327968	0.0174825
9.31667	0.0251653	0.0163216	0.0600108	0.0205385	0.0170045	0.0314139	0.0229629	0.010312		0.0245506	0.0847151	0.0300993	0.0246701	0.0280164	0.0456355	0.0349821	0.0163045
9.65	0.0258311	0.0136411	0.0622644	0.0202825	0.0148021	0.035187	0.0250457	0.0113363		0.0223483	0.0814371	0.0327797	0.0260701	0.0302871	0.0409064	0.0382259	0.0155362
9.98333	0.0314822	0.0138119	0.0593279	0.0220922	0.0166118	0.0305432	0.0306968	0.0131119		0.024636	0.0804469	0.0300139	0.0250287	0.0355284	0.0453282	0.0424771	0.0144265
10.3167	0.0310895	0.0179264	0.059345	0.0155021	0.017124	0.0334797	0.0259506	0.013607		0.0298432	0.0847492	0.0310383	0.0254555	0.0300481	0.0463184	0.0419136	0.0183874
10.65	0.0278798	0.0176362	0.0607791	0.019719	0.0167484	0.0288701	0.0299798	0.00758031		0.0240214	0.0823078	0.0326602	0.0270091	0.0338041	0.0340943	0.0428185	0.0203678
10.9833	0.0299286	0.0159118	0.0643814	0.0196678	0.016885	0.028853	0.0274359	0.00937295		0.0280164	0.0763494	0.0316358	0.0266164	0.0306968	0.0406844	0.0374747	0.0213239
11.3167	0.0326431	0.0198727	0.0640912	0.0198215	0.0167825	0.0310212	0.0256433	0.0115924		0.0264799	0.0801567	0.0317212	0.0261384	0.0337187	0.0498696	0.0414868	0.0201117
11.65	0.0310554	0.017841	0.0647399	0.0196849	0.0182849	0.0307822	0.0276237	0.0107729		0.0260531	0.0829907	0.0285798	0.028614	0.0313456	0.0455501	0.0407015	0.0183703
11.9833	0.0339919	0.015946	0.0635107	0.018302	0.0211873	0.0305261	0.0317383	0.0132826		0.0264287	0.0804298	0.0268384	0.0252848	0.033087	0.0466599	0.0388576	0.0238677
12.3167	0.0347089	0.0181996	0.0630156	0.0179605	0.0189166	0.0317212	0.0299456	0.0110802		0.0225702	0.0797811	0.0250799	0.0227068	0.0362796	0.0461477	0.0449867	0.0221434
12.65	0.0352382	0.0138289	0.0654399	0.0158435	0.0171411	0.0327285	0.0278286	0.013607		0.0266677	0.0849541	0.0219556	0.0268213	0.0319431	0.0397113	0.0400015	0.0180118
12.9833	0.0372016	0.0179093	0.0662765	0.0204702	0.0238848	0.0344699	0.0325407	0.0114729		0.0286481	0.0792518	0.0334456	0.025814	0.0299115	0.0433478	0.0340602	0.0198898
13.3167	0.0327114	0.0176532	0.0661399	0.0181825	0.02088	0.0332578	0.0296725	0.0113534		0.0283749	0.0862004	0.031448	0.0217849	0.0289042	0.044577	0.0386357	0.0241238
13.65	0.0356821	0.0202142	0.0668228	0.0183532	0.0227068	0.0329334	0.0294505	0.0117802		0.0199922	0.0801396	0.0361601	0.0272823	0.0295871	0.0518329	0.0411795	0.0243458
13.9833	0.0330358	0.0162362	0.0673862	0.0202654	0.0202995	0.0287335	0.0303725	0.0114558		0.0266506	0.0756665	0.0382942	0.0273506	0.0292969	0.0498013	0.0376455	0.0236629
14.3167	0.0367748	0.0135558	0.0669935	0.015963	0.0195654	0.0342821	0.0284774	0.0137265		0.0222287	0.0746592	0.0344699	0.023219	0.0278457	0.0488452	0.0418624	0.023697
14.65	0.0410942	0.0156557	0.0671301	0.0225361	0.0253531	0.0344187	0.031448	0.00976563		0.0306968	0.0781762	0.0382601	0.0268043	0.0227409	0.0458062	0.0444746	0.0235775
14.9833	0.0402405	0.0159972	0.0678643	0.0182508	0.0199922	0.0338212	0.0318066	0.0117461		0.0278969	0.0764689	0.0361089	0.0285628	0.0327626	0.041538	0.0401039	0.0215458
15.3167	0.0405137	0.0187118	0.064979	0.0203507	0.0220239	0.0328309	0.0271969	0.0094071		0.0273847	0.0796274	0.0381406	0.0283237	0.0335309	0.0425966	0.0407186	0.0247726
15.65	0.0423576	0.0155874	0.0679325	0.0204873	0.0167655	0.0357845	0.0317554	0.00969733		0.0246872	0.083981	0.0364333	0.02957	0.0353065	0.0561011	0.0348967	0.0250628
15.9833	0.0434673	0.0136411	0.0677789	0.0198386	0.0221605	0.0360748	0.0330017	0.0114558		0.0299286	0.0807371	0.038721	0.0225531	0.0344016	0.0461136	0.0487769	0.0253701
16.3167	0.0444746	0.0158606	0.0704935	0.0205044	0.0242433	0.0334114	0.0358357	0.0117802		0.0272823	0.0747617	0.034009	0.0244311	0.0359211	0.0521915	0.0449355	0.0235434
16.65	0.0453453	0.0180288	0.0649619	0.0186605	0.0213239	0.0383113	0.0337699	0.0130436		0.0293481	0.0842883	0.031431	0.0252848	0.0348626	0.0422039	0.0449867	0.0277603
16.9833	0.0489135	0.018524	0.066857	0.022758	0.0266164	0.0355967	0.0340943	0.0118656		0.0291091	0.0764689	0.036604	0.0277945	0.0311578	0.0549914	0.0486574	0.0256092
17.3167	0.0442526	0.0203678	0.0646375	0.0223824	0.0218531	0.031909	0.0291261	0.012207		0.0285969	0.0738397	0.0412649	0.0275896	0.0333602	0.0639546	0.0441331	0.0284603
17.65	0.0466257	0.0209483	0.0657302	0.0224166	0.0246189	0.0363309	0.0273677	0.00976563		0.0293652	0.0791494	0.0372869	0.0268043	0.0337699	0.0543256	0.039421	0.0261726
17.9833	0.0480599	0.0234751	0.0690594	0.0227751	0.0240726	0.0360236	0.0329675	0.00966319		0.0312602	0.0806688	0.0337699	0.0292457	0.0315163	0.0528231	0.0461818	0.0237482
18.3167	0.0482647	0.020641	0.0702374	0.0203678	0.0264287	0.0332578	0.0363138	0.0153655		0.0293139	0.080703	0.0332919	0.026514	0.0335309	0.0588669	0.0395405	0.0239019
18.65	0.049733	0.016424	0.0694862	0.0230824	0.0267018	0.0341285	0.0350675	0.00983392		0.0302359	0.083981	0.0346065	0.0287676	0.0324212	0.0709544	0.0515086	0.0221263
18.9833	0.0498183	0.0227409	0.0659692	0.0233897	0.0205044	0.036604	0.0374235	0.0139655		0.0228946	0.0796786	0.0343333	0.0274018	0.0343163	0.0583035	0.0482477	0.0262579
19.3167	0.0510988	0.0162703	0.0667887	0.0245165	0.0277603	0.0303554	0.0337529	0.0139484		0.0311237	0.0834688	0.0359211	0.0236799	0.0348797	0.0571596	0.0437234	0.026275
19.65	0.0530792	0.018524	0.0705276	0.0236116	0.0225019	0.0319602	0.0268213	0.00954368		0.0246189	0.0890004	0.0431941	0.0248921	0.0379698	0.0564255	0.0419649	0.0267018
19.9833	0.0534378	0.0250457	0.0704593	0.0233555	0.0238507	0.0375089	0.032848	0.00952661		0.0292798	0.08422	0.0411454	0.0272823	0.0360236	0.0496305	0.0444404	0.0269238
20.3167	0.0529939	0.0210507	0.0694179	0.027214	0.0241921	0.0304749	0.026753	0.0139314		0.0232019	0.0836395	0.0410429	0.031448	0.0361601	0.064757	0.0445429	0.0265994
20.65	0.0554865	0.0205727	0.0704081	0.0275213	0.0248067	0.0320114	0.0321651	0.0121046		0.0274018	0.0823591	0.0420844	0.0248238	0.0351699	0.0647912	0.0442014	0.0264116
20.9833	0.0522256	0.0182508	0.0681545	0.0247043	0.0245677	0.0256433	0.030509	0.0122241		0.0246189	0.0836907	0.0388235	0.021341	0.0345041	0.0572621	0.0443551	0.0285286
21.3167	0.0543426	0.0231678	0.0691447	0.0256433	0.0226556	0.0263774	0.0333943	0.012668		0.0302359	0.0753592	0.0396088	0.0282384	0.0310724	0.0572279	0.0489647	0.0291603
21.65	0.0573987	0.0216312	0.0667033	0.0251482	0.0225873	0.0304066	0.0304749	0.012207		0.0249604	0.0821542	0.0374577	0.024858	0.0339065	0.0644326	0.0500232	0.0263262
21.9833	0.0559987	0.0181484	0.0639034	0.0249433	0.0202142	0.030509	0.0291432	0.0146655		0.0275384	0.080481	0.0401722	0.0243458	0.0282896	0.0580303	0.0400527	0.0286481
22.3167	0.0547865	0.0187288	0.068752	0.027692	0.0238336	0.0318919	0.0271116	0.0144606		0.0259335	0.0830249	0.0400869	0.0221263	0.0316358	0.0616669	0.0470013	0.0263091
22.65	0.0549743	0.0179264	0.06404	0.0255067	0.0233043	0.0310554	0.0267872	0.0100729		0.0321651	0.0806518	0.0419649	0.0264799	0.0349309	0.0625034	0.0503135	0.0272311
22.9833	0.0568352	0.0163899	0.0695715	0.0292115	0.025097	0.0308334	0.0291603	0.0147167		0.0299456	0.0857224	0.0397625	0.0269238	0.0341626	0.0565109	0.0503818	0.0273164
23.3167	0.056767	0.0186093	0.0689569	0.0280676	0.0188313	0.0336675	0.0297578	0.0142045		0.0290578	0.0891711	0.0393186	0.0313627	0.0320797	0.0624181	0.0494598	0.0291774
23.65	0.0622303	0.0116948	0.066857	0.0280164	0.0171411	0.0367235	0.0309529	0.015024		0.0267872	0.0886248	0.0432453	0.0282384	0.0323358	0.0654399	0.0512183	0.028153
23.9833	0.0565621	0.0182167	0.0661058	0.0254213	0.020641	0.0374747	0.0268725	0.0155874		0.0271969	0.0868833	0.0424258	0.0285115	0.0360577	0.0614449	0.0454819	0.0264969
24.3167	0.0591742	0.0221605	0.0684447	0.0274872	0.022997	0.035187	0.0373552	0.0147338		0.0296213	0.0942929	0.0442697	0.0261896	0.0366382	0.0543768	0.0445941	0.0292457
24.65	0.0581328	0.0161167	0.0663789	0.0278798	0.0234409	0.0389259	0.0316188	0.0193605		0.0300822	0.0938319	0.0390796	0.0332065	0.0358016	0.0655765	0.0498013	0.0303383
24.9833	0.0569206	0.0185581	0.0683935	0.0273677	0.0234409	0.0360748	0.0293481	0.0145289		0.0329504	0.0921588	0.0434673	0.0294505	0.0299969	0.0619059	0.0513549	0.0285457
25.3167	0.056784	0.018541	0.069213	0.0298432	0.0205215	0.0351016	0.0266847	0.0146143		0.0289384	0.0942076	0.0405649	0.0296554	0.0360918	0.0584059	0.0521232	0.0299798
25.65	0.0589523	0.0183703	0.0680521	0.0300139	0.0169362	0.034248	0.0311407	0.0145631		0.0349138	0.0890686	0.0420502	0.0342138	0.0355626	0.0672155	0.0528573	0.0282554
25.9833	0.0661911	0.0189849	0.0675911	0.0273847	0.0162874	0.0392162	0.0264969	0.0148021		0.0345724	0.0956587	0.0404795	0.0275725	0.0355796	0.069913	0.0524646	0.0289554
26.3167	0.0546158	0.0213068	0.0675228	0.0256945	0.0213068	0.0390454	0.0306798	0.0189166		0.0300481	0.0906735	0.0428356	0.0275896	0.0360065	0.0672838	0.0508086	0.0311919
26.65	0.0568182	0.0170215	0.0677106	0.0235604	0.024636	0.0381918	0.0247384	0.0138119		0.0346407	0.0917491	0.0477525	0.0299627	0.0327114	0.0716032	0.0569206	0.0283579
26.9833	0.0601644	0.0287847	0.0694179	0.0278969	0.0223312	0.0406332	0.0336334	0.0166801		0.029553	0.0921417	0.0471721	0.0297237	0.0345211	0.0770836	0.0542743	0.0311407
27.3167	0.0631351	0.0191044	0.0693837	0.0282725	0.0208458	0.0398137	0.029331	0.0129924		0.0326431	0.0907418	0.0459599	0.0283237	0.0374235	0.0715349	0.0546329	0.0296213
27.65	0.0605571	0.0248238	0.0738397	0.0260701	0.0186093	0.0359211	0.0315163	0.014768		0.0343333	0.0914588	0.0433648	0.0232873	0.0329675	0.0714325	0.0638863	0.02957
27.9833	0.0606254	0.0166289	0.0691276	0.0302871	0.0196678	0.0388235	0.0270603	0.0167655		0.0347089	0.0789957	0.0484184	0.0336163	0.0339065	0.0747104	0.0508939	0.0294505
28.3167	0.0589523	0.0244994	0.0688886	0.0282725	0.0252677	0.0372016	0.0270945	0.0171923		0.0351699	0.087737	0.0474452	0.0340431	0.0315675	0.0701862	0.0645521	0.030031
28.65	0.06264	0.0184044	0.0752739	0.0300822	0.0280164	0.0383625	0.0270433	0.0153996		0.0369967	0.0843053	0.0513549	0.0331895	0.0395235	0.0712105	0.0588157	0.0294505
28.9833	0.0618888	0.0184557	0.0758372	0.0296554	0.0257116	0.0421014	0.0315334	0.0128899		0.0363991	0.0887443	0.0508427	0.0271457	0.0397796	0.0798664	0.055828	0.0304578
29.3167	0.0636644	0.0188483	0.0720983	0.0247214	0.0239019	0.036587	0.0267189	0.0173459		0.0333773	0.0996196	0.0491696	0.0308846	0.0406161	0.0799859	0.0616669	0.0287505
29.65	0.0608986	0.0209824	0.0690423	0.0265652	0.0232019	0.0343504	0.0252848	0.0124119		0.0331212	0.0882833	0.0535743	0.0301847	0.0394552	0.0872589	0.0640912	0.0311578
29.9833	0.0702886	0.0182849	0.070391	0.026975	0.0244141	0.0358187	0.0268384	0.0154509		0.0302871	0.0899564	0.0506891	0.0294164	0.0364845	0.0806688	0.0580133	0.0301505

## Sheet: k
	NT						oGCSFR						RAW264.7
Anti-CD19	5.62	7.45	7.25	6.84	6.63	7.62	16.5	14.9	16.9	15.7	15.9	16.4	83.5	84.9	84.2	85.1	86.9	89.5
Anti-CD19 + Fc blocking	5.57	7.57	7.23	6.87	6.61	5.62	8.88	9.5	9.06	9.06	9.15	9.02	70.3	68	70.6	69.5	71.3	68.5

## Sheet: l
NT	oGCSFR	NT + Anti-CD19	oGCSFR+ Anti-CD19	oGCSFR+ Anti-CD19 + Anti-CD47	oGCFR+ Anti-CD19 +Fc blocking
23.0824	57.582	26.1506	67.9766	69.026	39.4234
3.14434	55.2854	29.4805	73.1506	70.8416	52.026
17.7641	61.625	21.639	71.1584	65.0987	32
26.3838	56.8	26.5117	70.7481	68.5377	34.9065
