# Supplementary material for: Expanding the cytokine receptor alphabet reprograms T cells into diverse states
Source: Nature. 2025 Aug 13;645(8082):1039–50. doi: 10.1038/s41586-025-09393-1 (PMC12460165; doi:10.1038/s41586-025-09393-1)
Supplement: Supplementary file 16 — Source Data Extended Data Fig. 7 [file 41586_2025_9393_MOESM16_ESM.xlsx]

## Sheet: b
Left panel			Right panel
NT	ho4R		NT	ho4R
4.78	20.7		7.75	18.7
5.17	17.9		8.12	15.5
6.29	18.3		12.1	16.8
5.5	20		8.59	19.7

## Sheet: c
Left panel			Right panel
NT	ho4R		NT	ho4R
489	564		1338	2150
528	610		1649	2119
656	564		1816	2365
610	669		1746	2122

## Sheet: e
Day	PBS					NY-ESO-1 TCR-T					ho4R NY-ESO-1 TCR-T + MSA-hoIL2
6	100	100	100	100	100	100	100	100	100	100	100	100	100	100	100
8	101.8	100	99	100.5	102.8	100.9	101.4	99.5	100.9	101.9	104.7	102.3	99.5	101.5	102.9
10	96.8	103	100.5	99.5	101.9	103.6	100	100	101.4	104.7	105.3	102.8	101	100.5	102.9
12	98.6	101.5	96.9	97.9	97.2	100.4	94.8	98.1	98.6	104.7	101.8	101.9	96.7	98.5	99
14	100.5	101.5	98.5	102.1	100.5	102.7	102.8	101.5	103.8	103.8	106.4	101.4	100.5	101	101.9
16	92.7	104.5	98.5	100.5	100	105.8	100.5	101	103.8	104.7	102.9	86	99	97.5	100.5
18	100.9	103	101.5	100	100.5	105.8	102.4	99	103.8	94.8	103.5	88.3	102.4	99	101.9
20	101.8	105	103.6	105.1	104.2	108.5	102.8	102.4	105.6	104.7	107	89.7	104.3	102.9	104.3
22	103.7	107	108.2	107.2	107.4	110.3	104.7	107.8	107.5	106.2	108.2	90.7	104.8	106.9	106.7
24	107.8	108.5	110.7	107.7	112.5	112.1	104.2	111.7	111.3	105.7	112.3	92.5	106.7	105.9	108.2
26	108.7	107.5	109.2	106.7	111.1	109.4	102.8	105.3	107.5	101.4	107.6	94.4	103.8	105.9	105.8

## Sheet: g
NT				ho4R				ho4R (GATA3 KO)				ho4R (Anti-IL4)				ho4R (Anti-IL5)				ho4R (Anti-IL13)				ho4R (Anti-IL4&IL5&IL13)
15453	13767	13029	10995	6782	7154	5952	8845	31070	41895	38066		6289	7220	6418	5663	3868	3643	3505	4512	4205	3906	4269	2183	1713	1698	1893	1636
