# Supplementary material for: Expanding the cytokine receptor alphabet reprograms T cells into diverse states
Source: Nature. 2025 Aug 13;645(8082):1039–50. doi: 10.1038/s41586-025-09393-1 (PMC12460165; doi:10.1038/s41586-025-09393-1)
Supplement: Supplementary file 17 — Source Data Extended Data Fig. 8 [file 41586_2025_9393_MOESM17_ESM.xlsx]

## Sheet: b
pSTAT1								pSTAT3
log[nM]	ho22R		hoGCSFR		YFP-			log[nM]	ho22R		hoGCSFR		YFP-
4	2312	2053	1415	1427	505	479		4	794	800	709	765	146	175
3	2263	2004	1413	1416	654	516		3	760	730	647	657	245	169
2	1695	1563	1205	1064	527	627		2	539	513	493	511	155	154
1	1234	1166	728	891	492	525		1	359	369	346	351	182	204
0	863	826	792	1044	519	531		0	279	279	281	302	206	191
-1	786	715	735	826	517	493		-1	267	254	300	303	201	191
-2	763	675	783	981	572	544		-2	254	272	285	292	214	219
-3	771	853	787	972	566	560		-3	279	260	301	285	189	216
pSTAT4								pSTAT5
log[nM]	ho22R		hoGCSFR		YFP-			log[nM]	ho22R		hoGCSFR		YFP-
4	841	863	1407	1465	442	358		4	2442	2335	930	1017	373	357
3	790	705	1393	1427	418	451		3	2388	2283	923	1011	370	365
2	452	556	942	1089	400	363		2	1606	1862	661	650	344	325
1	394	410	741	683	424	447		1	1442	1351	555	541	318	304
0	423	359	628	550	413	453		0	810	822	447	445	311	307
-1	310	218	653	372	335	310		-1	481	473	415	409	305	303
-2	358	380	627	268	454	359		-2	426	399	393	415	316	314
-3	296	356	463	465	339	420		-3	404	407	421	391	316	331

## Sheet: c
E:T	CD19 CAR-T			o22R CD19 CAR T			oGCSFR CD19 CAR T
1:1	98.6133	98.2919	98.7734	98.5507	98.5676	98.3268	98.2077	98.1571	98.2558
1:2	95.6726	90.511	95.8134	96.4791	97.3687	97.4722	98.8095	98.8769	98.6458
1:5	69.6083	64.8343	74.3221	84.1975	89.7479	83.4789	93.152	94.9648	94.2727
1:10	48.3144	41.925	39.0084	58.8277	64.7453	65.2243	61.4446	60.2409	65.6083

## Sheet: d
E:T	CD19 CAR-T			o22R CD19 CAR T			oGCSFR CD19 CAR T
4:1	90.7228	85.0777	88.2753	96.4911	96.7067	96.5296	93.5607	91.7909	92.1847
2:1	85.5969	89.0156	87.7826	92.6489	92.3002	92.2639	92.5917	87.7364	90.9736
1:1	66.4001	71.9506	75.6806	85.2691	86.4439	84.1097	86.1458	83.0868	81.2773
1:2	39.8302	54.5952	52.2544	67.2834	71.5095	67.0436	72.7437	70.8264	59.3746
1:5	7.13005	21.5078	24.8639	28.5455	37.5301	36.4532	53.0596	33.1236	24.5856

## Sheet: e
CD62L
Day	NY-ESO-1 TCR-T			ho22R NY-ESO-1 TCR-T			hoGSCFR NY-ESO-1 TCR-T
0	8166	7708	9169	9286	9213	9391	9829	11190	10817
3	8260	5670	6961	21834	22193	23525	15845	19973	18188
CD45RA
Day	NY-ESO-1 TCR-T			ho22R NY-ESO-1 TCR-T			hoGSCFR NY-ESO-1 TCR-T
0	6945	5135	6233	7605	7586	8728	9171	9089	7482
3	2819	2234	2901	11968	12054	11854	13348	14759	13941

## Sheet: g
NT			hoGCSFR			ho22R
2.41	1.75	4.66	10.9	7.98	9.99	17.8	13.4	15.5

## Sheet: i
NT	hoGCSFR
0.053	32
0.036	31.4
0.03	31.5
0.036	32.4
0.031	33.7
0.027	32.9
0.039	32.1
0	25

## Sheet: j
NT	hoGCSFR
2.07	34.7
0.47	33.4
0.6	34
0.62	34.8
0.59	35.3
0.37	34.4
0.52	33.7
0	25
