# Supplementary material for: Expanding the cytokine receptor alphabet reprograms T cells into diverse states
Source: Nature. 2025 Aug 13;645(8082):1039–50. doi: 10.1038/s41586-025-09393-1 (PMC12460165; doi:10.1038/s41586-025-09393-1)
Supplement: Supplementary file 18 — Source Data Extended Data Fig. 9 [file 41586_2025_9393_MOESM18_ESM.xlsx]

## Sheet: b
0.69	37.74	1.62				CD19 CAR-T	ho22R CD19 CAR-T	hoGCSFR CD19 CAR T
0.03	54.18	8.46				0.69	37.74	1.62
0.66	47.82	13.35				0.03	54.18	8.46
0.42	71.4	3.81				0.66	47.82	13.35
1.29	13.26	1.53				0.42	71.4	3.81
						1.29	13.26	1.53

## Sheet: c
Day	PBS					CD19 CAR-T + MSA-hoiL2					ho22R CD19 CAR T + MSA-hoiL2					hoGCSFR CD19 CAR T + MSA-hoiL2
7	26.7	21	20.6	23.4	20	19.2	23.4	23.5	20	20	26.7	20	20.8	20.4	20	26.5	25.4	25.5	27.9	18.8
9	28.2	23.1	24.8	28.8	25.5	21.6	22	27.8	24.2	20.4	25.5	22.1	22.8	21.6	25.8	28.3	30.4	23.7	28.8	22.5
11	29.9	28.8	31.3	32.2	24.9	35	30.7	42.2	24.8	29.5	27.7	24.8	38.4	34	27.8	23	40	24.8	32.1	27.3
13	32.3	34.6	37.7	38	46	44.5	24.5	53.3	27.5	32.6	35.6	27.3	41.6	48.8	32.1	36.4	50	29	34	37
15	41.6	39.6	56.2	51.6	70.5	58.3	30.9	90.5	34.3	65.7	48.4	38.2	57.4	58.2	45	42.8	69	40.9	44.7	51.8
17	68.4	62.9	92.8	75.8	90.1	76.1	46.8	110	43.9	68.7	65.1	39.3	73.3	85.9	62.3	58.1	86.9	56.1	53.7	71.2
19	98.6	88.2	117.5	98.9	118.5	102.7	52.8	137	58.3	98.1	81.5	50.6	95.9	108.2	84.2	75.2	105.5	62.3	60.2	64.5
21	120.8	114	157.3	127.4	152.2	134.4	69.4	163.8	79.2	127.9	91.9	63.9	110.9	103	98.3	82.4	120.3	69.8	74.4
23	155.6	139.9	193.1	158	184.6	168.6	51	209.6	105.3	148.6	110.6	68.4	117.8	90.9	116.6	87.4	154.8	76.5	88
25	175	149.5	208.2	171.1	202.8	177.8	29.5	224.8	111.6	159.5	64.4	58.8	70.7	63	120	41.6	155.8	42.1	68.3
27	215.3	183.5	232.9	205.2	226.8	207.2	39	258.7	155.6	198.5	45.5	36	88	42.6	69.4	34.6	178.2	31	39.6
29	258.4	220.3	262.5	246.2	279	241.7	49	289.8	195	244.9	20	17	56.4	19.8	39	16.8	204.6	16	20.5
31		266.4		289.5			54.6		230	294.1	0	0	38.5	0	20	0	230	0	0
33							75.4				0	0	0	0	0	0		0	0
35							100.4				0	0	0	0	0	0		0	0
37							126.9				0	0	0	0	0	0		0	0
39							162.4				0	0	0	0	0	0		0	0
41							194.3				0	0	0	0	0	0		0	0
43							238.6

## Sheet: d
Day	PBS					CD19 CAR-T + MSA-hoiL2					ho22R CD19 CAR T + MSA-hoiL2					hoGCSFR CD19 CAR T + MSA-hoiL2
7	43.7	31	30	31.2	36.2	29	32.2	28.8	32.9	34.7	52.9	29.5	32.9	34.5	30.4	29.9	33.6	52.9	29.8	35
9	32.8	60	56.1	61.1	34.8	43.5	34.6	48	49.3	41.4	35.2	44.8	51.7	55.3	51.5	41	51	46.2	44.3	62.8
11	45.4	86.9	82.1	90.1	54.6	70.3	42.9	68.3	50.2	58.7	48.8	45.9	68.4	74	66	50.6	77	73.3	54	69.1
13	57.4	121.3	98.6	106.2	78.8	92.7	71.6	87.7	86.1	73.1	61.6	65.7	76.8	97.4	81.6	65.8	105.6	73	67.2	77.3
15	73.5	122.5	119	114.7	99.1	117.2	77	102.1	102.6	76.6	73.3	73.7	91.4	112.8	96.6	76.6	144.1	80.3	74.5	101.5
17	93.5	148.2	138	144.9	114.1	151.6	92	99.8	122.4	105.7	87.7	90.6	114.2	128	108.3	68.7	157.7	90.5	88.7	110.9
19	118.5	185.1	179.7	191.9	143.9	195.2	129.7	146.9	165.9	123.2	113.2	91.2	130.4	164.2	137.2	64.2	172.4	81	97.2	111.6
21	144.7	230.9	171.6	200	181.5	201.8	152.8	174.6	159.9	139.9	129.9	80.8	128.8	165.2	139.9	44.2	152	62.2	78.7	101
23						247.4	173.7	199.1	195.2	136.3	129.8	43.2	129.6	157.6	117.5	24.3	158.8	30.2	49	68.4
25											111.9	32.5	110.2	140.8	91.2	0	125.4	0	34.8	0
27											79.9	0	93.5	112.1	62.4	0	101.7	0	0	0
29											43.1	0	70.5	91.1	40	0	82.6	0	0	0
31											20	0	46.7	67.2	16	0	63	0	0	0
33											0	0	0	46.2	0	0	45.4	0	0	0
35											0	0	0	46.2	0	0	45.4	0	0	0
37											0	0	0	31.2	0	0	25	0	0	0
39											0	0	0	0	0	0	0	0	0	0
41

## Sheet: e
Day	PBS	CD19 CAR-T + MSA-hoIL2	ho22R CD19 CAR T + MSA-hoIL2	hoGCSFR CD19 CAR T + MSA-hoIL2
21	1
21	1
23	1
23	1
25	1
23		1
27		1
27		1
27		1
37		1
90			1
90			1
90			1
90			1
90			1
90				1
90				1
90				1
90				1
90				1

## Sheet: g
Day	PBS					ho22R CD19 CAR T + MSA-hoIL2					hoGCSFR CD19 CAR T + MSA-hoIL2
11	69.3	58.7	51.4	75.6	40.2	64.6	47.3	44.8	39.4	39.4	47.4	38	74	37.8	81.9
13	85.3	91.2	67.3	93.2	53.9	99.8	59.6	62.3	40.8	114.8	62.6	51.4	109	57.1	71
15	112.5	123.6	84.4	116.8	49.4	113.3	55.6	63	51	135.4	53.9	48.2	125.1	56.4	97.5
17	126.5	156.8	92	137.8	61.9	130.2	61.2	65.4	40.1	153	52.4	61.4	141.9	59.6	103.9
19	159.5	210.8	119.2	169	77.6	128.3	116.4	137.3	81.2	229.4	38.8	105.3	191.2	48.1	135.3
21	196.8	271	140.7	200	92.6	156.6	167	167	71.8	252.8	32	78.4	184.8	21	114.2
23	218.2	277.2	176.1	211.7	102.9	105	166.6	144.2	100	264.7	20	55.1	178.4	0	81.9
25	311.6	320	223.8	274.5	117.7	57.9	200.8	73.5	87.5	237.5	0	48.4	180.7	0	58.4

## Sheet: h
NT	hoGCSFR	ho22R
0.887574	3.35	689.828
14.6957	2.91391	52
18.9634	104.722	146.087
19.9107	348.125	127.576
5.46875	76	101.429
1.52941	89	401.667

## Sheet: i
PD-1				LAG-3
NT	hoGCSFR	ho22R		NT	hoGCSFR	ho22R
6637	5437	2900		5600	3650	1000
6583	4813	2884		7210	4220	3142
5980	2713	3966		7130	2680	3950
5643	3256	3284		4410	2000	218
3949	3115	3129		5460	3620	3110
4442	4780	4427		5840	4130	5020

## Sheet: j
IFN-γ				Granzyme B
NT	hoGCSFR	ho22R		NT	hoGCSFR	ho22R
1391	1922	2419		1210	3985	2010
1640	1949	2832		1880	3090	11605
1573	2561	2327		1835	3390	2155
1873	2537	3816		1620	2405	4325
2167	2217	3544		3995	5115	11695
2034	2262	4117		2680	4195	9180
