# Supplementary material for: Expanding the cytokine receptor alphabet reprograms T cells into diverse states
Source: Nature. 2025 Aug 13;645(8082):1039–50. doi: 10.1038/s41586-025-09393-1 (PMC12460165; doi:10.1038/s41586-025-09393-1)
Supplement: Supplementary file 19 — Source Data Extended Data Fig. 10 [file 41586_2025_9393_MOESM19_ESM.xlsx]

## Sheet: b
pSTAT1										pSTAT3
log[nM]	hoGSCFR NY-ESO-1 TCR-T		ho22R NY-ESO-1 TCR-T		ho2R NY-ESO-1 TCR-T		YFP- NY-ESO-1 TCR-T			log[nM]	hoGSCFR NY-ESO-1 TCR-T		ho22R NY-ESO-1 TCR-T		ho2R NY-ESO-1 TCR-T		YFP- NY-ESO-1 TCR-T
3.69897	2840	2781	4615	4727	1856	1804	558	443		4	1071	1002	1369	1282	535	501	294	293
2.69897	2787	2730	4481	4579	1833	1773	546	550		3	1079	1052	1314	1180	534	511	296	298
1.69897	1580	1824	2611	2430	1293	1245	567	512		2	887	845	1044	1002	474	452	283	285
0.69897	1319	1240	1607	1851	1060	994	540	494		1	624	512	722	712	384	352	266	270
-0.30103	755	740	1087	1090	810	779	524	515		0	398	423	566	545	331	339	265	257
-1.30103	700	799	822	822	671	705	526	505		-1	377	358	525	519	323	322	265	254
-2.30103	654	611	746	858	688	690	534	595		-2	378	383	516	590	323	331	250	259
-3.30103	681	670	807	846	685	755	597	542		-3	431	377	511	505	287	322	279	281
-3.30103	815	765	952	918	753	747	553	523
pSTAT4										pSTAT5
log[nM]	hoGSCFR NY-ESO-1 TCR-T		ho22R NY-ESO-1 TCR-T		ho2R NY-ESO-1 TCR-T		YFP- NY-ESO-1 TCR-T			log[nM]	hoGSCFR NY-ESO-1 TCR-T		ho22R NY-ESO-1 TCR-T		ho2R NY-ESO-1 TCR-T		YFP- NY-ESO-1 TCR-T
4	693	696	1189	1148	552	527	571	575		4	888	878	1086	1121	2003	1856	322	332
3	699	694	1114	1176	544	537	590	527		3	878	867	1060	1098	1979	1736	339	337
2	613	581	915	846	508	486	548	585		2	583	539	692	700	1779	1590	340	328
1	613	556	655	761	574	441	580	536		1	527	505	616	607	879	997	316	316
0	619	566	650	651	543	483	522	568		0	430	434	513	510	536	616	318	316
-1	499	594	559	595	503	493	547	494		-1	410	373	491	448	411	520	322	321
-2	503	588	657	676	540	415	527	577		-2	405	369	425	481	493	597	331	334
-3	438	603	632	682	495	421	492	522		-3	415	374	465	453	412	514	337	334

## Sheet: c
Day	NY-ESO-1 TCR-T				ho2R NY-ESO-1 TCR-T				ho22R NY-ESO-TCR-T				hoGSCFR NY-ESO-TCR-T
0	1	1	1	1	1	1	1	1	1	1	1	1	1	1	1	1
3	0.8166	0.6744	0.807	0.7968	2.34657	2.12943	2.49971	2.07886	1.40445	1.51386	1.45283	1.61712	1.374	0.8736	0.9702	1.2408

## Sheet: d
Elapsed	PBS				NY-ESO-1 TCR-T				ho2R NY-ESO-1 TCR-T				ho22R NY-ESO-1 TCR-T				hoGCSFR NY-ESO-1TCR-T
0	1	1	1	1	1	1	1	1	1	1	1	1	1	1	1	1	1	1	1	1
3	1.04762	1.05153	1.05083	1.03361	0.936631	0.962389	0.963973	0.938429	0.967736	0.990765	0.985824	0.990226	0.909019	0.926409	0.946853	0.878794	0.885217	0.907057	0.907076	0.917524
6	1.10561	1.12601	1.12041	1.10508	0.929475	0.975271	0.997671	0.95358	0.962267	0.967413	0.98102	0.995521	0.857785	0.867819	0.888179	0.808951	0.844136	0.847149	0.837927	0.868429
9	1.18027	1.19712	1.18789	1.18059	0.927265	0.9818	0.988035	0.960771	0.927259	0.9213	0.985569	0.939721	0.762997	0.780683	0.808657	0.740366	0.787793	0.787367	0.758679	0.804096
12	1.22634	1.2514	1.24889	1.21358	0.933849	0.974121	0.968686	0.963578	0.880209	0.880797	0.957819	0.887925	0.699585	0.707265	0.761457	0.674502	0.70853	0.690295	0.673091	0.745291
15	1.30625	1.33445	1.3202	1.32613	0.921067	0.967128	0.984902	0.971764	0.83973	0.852058	0.931226	0.844021	0.637562	0.653728	0.708526	0.602928	0.68157	0.629761	0.584358	0.682405
18	1.4165	1.45556	1.44207	1.43448	0.929838	0.986864	1.00447	1.0248	0.787459	0.82772	0.908517	0.80863	0.587952	0.598391	0.662687	0.534991	0.607799	0.573229	0.52424	0.611296
21	1.61347	1.42774	1.67143	1.73902	0.941093	1.04109	1.03718	1.11906	0.762737	0.83332	0.921117	0.850737	0.548051	0.553906	0.64849	0.5227	0.570968	0.521886	0.487885	0.587968
24	1.70971	1.77611	1.65445	1.74405	0.91007	1.01929	1.03279	1.13366	0.722176	0.794929	0.876806	0.794692	0.493243	0.502954	0.578139	0.490089	0.528966	0.43242	0.399018	0.528812
27	1.88072	1.94523	1.83862	1.96176	0.918668	1.01777	1.05922	1.18732	0.696944	0.744404	0.847413	0.767716	0.456357	0.462005	0.547507	0.44859	0.466625	0.374217	0.340003	0.47732
30	2.01157	2.07644	1.95814	2.08708	0.910875	1.01583	1.09799	1.21607	0.634678	0.718648	0.817286	0.708832	0.409794	0.412569	0.494605	0.405978	0.425008	0.326959	0.285607	0.43161
33	2.1362	2.24276	2.15105	2.29611	0.873491	1.01026	1.12734	1.26735	0.587373	0.677201	0.763448	0.663317	0.38241	0.371493	0.460287	0.371631	0.3602	0.2729	0.256542	0.394728
36	2.30143	2.48473	2.35615	2.50173	0.864199	0.99712	1.1261	1.32336	0.529259	0.644999	0.721575	0.614243	0.359709	0.330409	0.400742	0.308824	0.327228	0.221069	0.233409	0.342985
39	2.45481	2.77142	2.61478	2.76925	0.8479	0.985017	1.14481	1.33289	0.485901	0.591483	0.65847	0.563365	0.324948	0.295019	0.363863	0.269752	0.2946	0.17871	0.208175	0.300004
42	2.58399	3.0623	2.82427	3.06906	0.798354	0.979756	1.17152	1.34852	0.440948	0.546634	0.630275	0.513475	0.297353	0.266468	0.330744	0.241819	0.258286	0.14961	0.171674	0.260647
45	2.71369	3.28333	3.03825	2.9581	0.785632	0.987079	1.19065	1.35375	0.392131	0.489708	0.587524	0.486296	0.273021	0.225018	0.310994	0.223342	0.222283	0.125157	0.142513	0.22642
48					1	1	1	1	1	1	1	1	1	1	1	1	1	1	1	1
51					1.03083	1.04469	1.0321	1.03255	1.02167	1.02061	1.02186	1.02292	0.918945	0.912087	0.914289	0.903552	1.00954	1.03402	1.00821	1.01013
54					1.12865	1.12929	1.12587	1.11115	1.10078	1.07493	1.07821	1.08105	0.871115	0.852439	0.851666	0.86756	1.04536	1.08045	1.06191	1.05537
57					1.19075	1.22637	1.20817	1.2014	1.16855	1.12288	1.12049	1.13782	0.810802	0.786012	0.793526	0.797332	1.0442	1.09213	1.08902	1.07114
60					1.29563	1.32672	1.32164	1.29841	1.22686	1.17134	1.19433	1.21048	0.754472	0.7282	0.724253	0.753022	1.07711	1.11999	1.11396	1.08276
63					1.38899	1.42076	1.42898	1.38282	1.30597	1.24368	1.27437	1.29292	0.702829	0.696093	0.692203	0.718489	1.10112	1.12675	1.17536	1.10141
66					1.50015	1.54828	1.54548	1.49704	1.37797	1.31175	1.34309	1.35418	0.666952	0.664242	0.677358	0.673125	1.16351	1.14634	1.23067	1.12827
69					1.61398	1.69888	1.65781	1.63578	1.47131	1.38895	1.41122	1.47242	0.626237	0.601349	0.654066	0.638979	1.19828	1.16904	1.25729	1.14225
72					1.74359	1.8376	1.82673	1.75529	1.5717	1.48611	1.49546	1.55226	0.566685	0.562855	0.632263	0.590592	1.21042	1.19272	1.32111	1.1695
75					1.86052	1.95351	1.94988	1.87753	1.65036	1.54376	1.54944	1.61553	0.518994	0.524858	0.591471	0.562048	1.22823	1.15346	1.31483	1.17577
78					2.04264	2.10561	2.08028	2.02908	1.69873	1.60406	1.63927	1.67765	0.474014	0.467898	0.539812	0.499739	1.22699	1.13127	1.32188	1.18576
81					2.17355	2.25454	2.22391	2.15301	1.78104	1.66048	1.68385	1.72871	0.427427	0.439179	0.490562	0.451431	1.20544	1.09312	1.31144	1.18328
84					2.37349	2.44463	2.37746	2.34595	1.85099	1.72912	1.74278	1.81657	0.381376	0.381411	0.441885	0.396043	1.19045	1.06631	1.31303	1.19374
87					2.56317	2.64234	2.56295	2.49851	1.93547	1.79321	1.8238	1.91577	0.344546	0.34347	0.392352	0.351847	1.1497	1.02827	1.29789	1.16505
90					2.85397	2.96085	2.86655	2.87406	2.10906	1.92766	1.96597	2.0998	0.315305	0.302385	0.346007	0.309193	1.16878	1.00258	1.31807	1.18508

## Sheet: e
IFNγ										Granzyme B
NY-ESO-1 TCR-T			ho22R NY-ESO-1 TCR-T			hoGSCFR NY-ESO-1 TCR-T				NY-ESO-1 TCR-T			ho22R NY-ESO-1 TCR-T			hoGSCFR NY-ESO-1 TCR-T
21.2	18.6	22	44.7	50.4	47.9	53.8	57.5	54.8		8.07	8.82	12.3	15.6	17.7	14	29	34.1	36.6

## Sheet: f
NT			hoGCSFR			ho22R
2.41	1.75	4.66	10.9	7.98	9.99	17.8	13.4	15.5

## Sheet: g
Day	PBS					NY-ESO-1 TCR-T + MSA-hoIL2					ho2R NY-ESO-1 TCR-T + MSA-hoIL2					ho22R NY-ESO-1 TCR-T + MSA-hoIL2					hoGCSFR NY-ESO-1-TCR-T + MSA-hoIL2
6	16.7	14.6	16.4	20.3	17.6	15.6	15.5	18.7	15	14.7	15.5	15.5	14.2	15.2	16	15.2	13.3	15.5	17.5	16.5	12.6	18.2	18.9	15.5	22.8
8	20.5	19	16.7	21.8	21.7	21.2	22.4	26.4	13.5	21.6	18	24	20.1	17.5	17.6	12.9	18	16.3	16.4	16.3	13.5	18.5	18.3	15.2	24.5
10	30.7	22.3	21.5	24.4	26.6	20.3	22.7	31.9	15	23.4	18.8	19.8	19.8	22.6	17.6	10.6	16.8	16.3	10.3	13.3	8	21.2	12.2	12.2	18.3
12	31.3	24.8	21.5	32.8	27.5	23.2	31	33.1	13.5	26	16.5	27.6	16.6	22.6	20.1	8.3	10.3	12.6	12.2	8.6	8.6	17.9	17.1	14.4	18.7
14	43.1	30.7	34	36.9	34.5	25.8	33.5	37.8	12.8	26.2	25.5	21.1	18.1	28.2	21.7	15.5	15.1	11.1	0	12.7	3	16.5	20	13.9	12.4
16	46.2	41.3	29.6	40.2	45.2	24.2	35.1	48.6	13.3	32.6	26	22	25.1	30.5	23.8	9.8	0	14.7	0	0	0	24.4	23.9	0	0
18	52.9	44.8	35	44.1	55.9	23.9	65.7	57.1	13.2	40	36.4	21.2	24.8	32.3	28.8	14.2	0	0	0	0	0	32.3	21.3	0	0
20	69	57	48	57.6	65	27.6	82.7	91	23	52.7	44.1	20.3	29.5	40	39	0	0	0	0	0	0	25.9	19.8	0	0
22	87.9	64.9	63.9	77.2	81	41.9	112.3	104.4	35.3	51.8	55.4	29	55.4	51.8	54.9	0	0	0	0	0	0	36.4	0	0	0
24	113.9	94.1	77.2	91.4	105.5	28.8	122.2	95.8	43.4	56	62	40.7	66.6	51	66.6	0	0	0	0	0	0	0	0	0	0
26	153	119.2	105.5	106.9	126.7	36.4	149.5	129.8	50.3	72	81	47.4	90.2	52.9	90.2	0	0	0	0	0	0	0	0	0	0
28	180.8	128.4	120.4	123.9	161.7	53.9	172.4	156.8	62.1	80.9	101.8	49	95.7	49.2	111.9	0	0	0	0	0	0	0	0	0	0
30	196	142	140.8	152.3	171.6	67.9	214.1	162.5	79.1	100.7	123.5	41.6	116.4	53.9	133.8	0	0	0	0	0	0	0	0	0	0
32	237.2	165.4	157.4	166.3	218.9	85.3	252.7	191	89	125.2	153	44.7	134.4	73.9	110	0	0	0	0	0	0	0	0	0	0
34		188.4	211.7	241.8		122		231.7	122.6	148.5	184.1	55.2	162.6	114.2	106.8	0	0	0	0	0	0	0	0	0	0
36		215.3				140.4			139.9	169.9	211.3	63.9	186.7	122	123.9	0	0	0	0	0	0	0	0	0	0
38						162.6			163.7	186.1	238.5	73.2	210.8	148.6	137.3	0	0	0	0	0	0	0	0	0	0
40						190.9			180	209.8		88.4		170	156.9	0	0	0	0	0	0	0	0	0	0
42						209			191.5			103.6		191.1	176.4	0	0	0	0	0	0	0	0	0	0
44									211			125.2		216.7	201	0	0	0	0	0	0	0	0	0	0
44												144.9				0	0	0	0	0	0	0	0	0	0
46												164.7				0	0	0	0	0	0	0	0	0	0
48												194.2				0	0	0	0	0	0	0	0	0	0
50												219.8				0	0	0	0	0	0	0	0	0	0
52
