# Supplementary material for: Expanding the cytokine receptor alphabet reprograms T cells into diverse states
Source: Nature. 2025 Aug 13;645(8082):1039–50. doi: 10.1038/s41586-025-09393-1 (PMC12460165; doi:10.1038/s41586-025-09393-1)
Supplement: Supplementary file 20 — Source Data Extended Data Fig. 11 [file 41586_2025_9393_MOESM20_ESM.xlsx]

## Sheet: a
Day	PBS					NY-ESO-1 TCR-T + MSA-hoIL2					ho2R NY-ESO-1 TCR-T + MSA-hoIL2					hoGSCFR NY-ESO-1 TCR-T + MSA-hoIL2					ho22R NY-ESO-1-TCR-T + MSA-hoIL2
6	20.7	18.9	16.8	18.9	23	23	16.8	25.4	17.6	15.3	20	19.2	24.3	21.6	22.5	22.7	19.1	27.7	21.6	19.4	24.9	24	19.8	15.8	20.6
8	26.9	20.2	23	20.1	20.9	21.6	19.6	24.4	22.4	14.3	23.1	20.7	23.9	18	19.8	25.3	18.5	18.5	19.4	23.5	21.1	21.9	19.4	17.2	26.9
10	32.6	30.2	30.2	25.5	30.7	24.5	25.2	21.9	24.2	21.1	25.5	26	39.7	24.5	22.5	22.5	19.8	24.4	19.4	23.9	19.6	22.1	18.9	15.1	28.6
12	36.4	35.3	32.2	32.2	36	30.1	28.4	31.8	31.4	31.5	31.5	34.6	34.6	30.1	29.6	26.7	25	28.6	26	23	15.2	22.6	17.6	16.4	31.5
14	46	45.6	38	34.8	44.7	30.5	40.7	31.6	48.8	42.5	40.3	47.4	45.3	38.1	37.8	20.2	33.6	41.6	28.5	19.5	14	26.2	18.6	19.4	30.9
16	54.3	54.8	46	41.6	49.5	39.4	39.4	31.6	52	48.4	47	57.4	46.5	45.4	42.8	21.6	34.2	37.8	30.5	15.5	0	22.5	15.6	22.1	36.2
18	51.5	70.5	60.6	54.6	63	51.1	37.2	48	67.9	59.8	52.3	55.8	47.5	53.2	46.1	18.8	37.4	49.6	30	12	0	17.2	13.8	21	32.5
20	55.9	92	78.9	61.6	78.1	66.2	59.4	56	76.6	82.8	62.8	71.3	59.6	50.4	55.5	12	42	46.8	34	0	0	0	0	16	20
22	85.9	109.1	89.8	84	94	77.3	69.8	67.8	100.6	100.9	75.3	88.2	68.6	52.6	65.6	0	38.2	39	27.4	0	0	0	0	0	25.3
24	102.6	133.4	95.4	91.8	112.3	99.8	82.5	76.1	125.7	121.3	91.7	107	90.1	64.7	79.1	0	46.6	51.4	38.9	0	0	0	0	0	29
26	122.4	156.2	121.8	105.8	152.5	116.2	89.7	95.7	153.3	137.3	113.7	138.1	116.6	75.4	95	0	48.8	71.4	49.7	0	0	0	0	0	29.4
28	155.6	168.8	141	131.6	180.7	141.1	108.6	132.5	189.4	161.6	155	163.8	136.5	112.4	111.2	0	60.1	68	56.9	0	0	0	0	0	34.6

## Sheet: b
Day	PBS	NY-ESO-1 TCR-T	ho2R NY-ESO-1 TCR-T + MSA-hoIL2	ho22R NY-ESO-1 TCR-T + MSA-hoIL2	hoGCSFR NY-ESO-1-TCR-T + MSA-hoIL2
28	1
30	1
30	1
32	1
34	1
28		1
30		1
32		1
32		1
34		1
30			1
30			1
32			1
34			1
34			1
90				1
90				1
90				1
90				1
42				1
90					1
90					1
36					1
38					1
40					1

## Sheet: d
PD-1					LAG-3					TIM-3
NY-ESO-1 TCR-T	ho22R NY-ESO-1 TCR-T	hoGCSFR NY-ESO-1-TCR-T			NY-ESO-1 TCR-T	ho22R NY-ESO-1 TCR-T	hoGCSFR NY-ESO-1-TCR-T			NY-ESO-1 TCR-T	ho22R NY-ESO-1 TCR-T	hoGCSFR NY-ESO-1-TCR-T
17549	3777	5197			8123	637	1046			22389	6864	4001
20779	4407	4801			8144	797	902			23273	6389	3928
15918	4364	5118			7770	771	950			23219	3659	4655
14820	5505	4455			6258	1748	906			22205	4049	5085
16993	5604	3947			7621	1779	723			17981	3734	4930

## Sheet: i
NT	ho22R	ho22R(BACH2 KO)
1	3.1075	0.291654
1.08885	2.03744	0.302174
1.08261	4.03247	0.295856
1.11885	5.23435	0.299854

## Sheet: j
NT				ho22R				ho22R (BACH2 KO)
14326	13835	13958	15019	23566	22839	23964	22523	17838	14576	15721	13378

## Sheet: k
NT				ho22R				ho22R (BACH2 KO)
241780	238848	236869	237550	277629	262075	278365	243859	425000	431000	388000	382000

## Sheet: l
NT				ho22R				ho22R (BACH2 KO)
1980	2674	1760	1190	4930	5010	4600	4500	1480	1980	1230	630

## Sheet: m
NT				ho22R				ho22R (BACH2 KO)
22235	20265	19831	22715	28313	26911	26365	26843	25306	24183	24263	24623
